# Supplementary material for: Outcomes of selective dorsal rhizotomy in ambulatory children and young people with cerebral palsy: A scoping review
Source: Dev Med Child Neurol. 2025 Sep 19;68(2):175–86. doi: 10.1111/dmcn.16496 (PMC12766555; doi:10.1111/dmcn.16496)
Supplement: Supplementary file 5 — Table S1: Excluded articles. [file DMCN-68-175-s006.xlsx]

## Sheet: articles
title	year	journal	volume	issue	pages	authors	doi	reason for exclusion
Selective posterior rhizotomy: experience of 30 cases	1993	Child's Nervous System	9	8	474-477	Schijman, E. and Erro, M. G. and Meana, N. V.	10.1007/BF00393554	wrong population
Heterotopic ossification after rhizotomy and femoral osteotomy	1993	Journal of Pediatric Orthopaedics	13	6	733-738	Payne, L. Z. and Deluca, P. A.	10.1097/01241398-199311000-00008	not outcome
Posterior rootlet rhizotomy in cerebral palsy	1993	Archives of Disease in Childhood	68	6	717-719	Bleck, E. E.	10.1136/adc.68.6.717	review
Inclusion of the s2 dorsal rootlets in functional posterior rhizotomy for spasticity in children with cerebral palsy	1994	Neurosurgery	34	5	847-853	Lang, F. F. and Deletis, V. and Cohen, H. W. and Velasquez, L. and Abbott, R.	10.1227/00006123-199405000-00009	Related to surgical procedure - not outcome
Miscellaneous. Assessment of rhizotomy surgery for children with cerebral palsy	1994	Rehabilitation R&D Progress Reports	30		450-451	Sheil, E. and Wright, F. V. and Naumann, S. and Drake, J. and Wedge, J.		abstract only
Selective Dorsal Rhizotomy to Decrease Spasticity in Cerebral Palsy	1995	AORN Journal	61	3	514-518,521	Hendricks-Ferguson, V. L. and Ortman, M. R.	10.1016/S0001-2092(06)63741-1	review
MEASURING FUNCTIONAL INDEPENDENCE IN CHILDREN WITH CEREBRAL-PALSY FOLLOWING SELECTIVE POSTERIOR RHIZOTOMY	1995	Pediatric Research	37	4	A378-A378	Gaeblerspira, D. J. and Marty, G. and Holloway, D. and Msall, M. E.		abstract only
Dorsal rhizotomy for spasticity	1995	Western Journal of Medicine	162	3	260	Staudt, L. A. and Peacock, W. J.		not outcome
Selective dorsal rhizotomy in children with cerebral palsy. Results in 18 cases at one year postoperative	1996	Annales de readaptation et de medecine physique	39	2	103-111	Hodgkinson, I. and B√©rard, C. and Jindrich, M. L. and Sindou, M. and Mertens, P. and B√©rard, J.	10.1016/0168-6054(96)81236-0	wrong population
Severe lumbar lordosis after dorsal rhizotomy	1996	Journal of Pediatric Orthopaedics	16	3	336-339	Crawford, K. and Karol, L. A. and Herring, J. A.	10.1097/01241398-199605000-00008	wrong population
Changes in functional mobility for children with spastic cerebral palsy 12 months after selective dorsal rhizotomy	1996	Archives of physical medicine and rehabilitation	77		929	Hays, R. M. and McLaughlin, J. F. and Bjornson, K. F. and Astley, S. J. and Graubert, C. S.		abstract only
Predictors of ability to walk after selective dorsal rhizotomy in children with cerebral palsy	1996	Neurosurgery	38	4	714-714	Peacock, W. J. and Staudt, L. A.		commentary
Therapeutic electrical stimulation (TES) following selective posterior rhizotomy in children with spastic diplegia due to cerebral palsy: a randomized clinical trial	1996	Canadian journal of neurological sciences	23	2	S18	Steinbok, P. and Reiner, A. and Kestle, J. R. W.		abstract only
A randomized clinical trial to compare selective posterior rhizotomy plus physiotherapy with physiotherapy alone in children with spastic diplegic cerebral palsy	1996	Canadian journal of neurological sciences	23	2	S35	Steinbok, P. and Reiner, A. M. and Kestle, J. R. and Armstrong, R. W. and Beauchamp, R. D. and Cochrane, D. D. and Keyes, R. D.		abstract only
Evaluation of the effects of selective dorsal rhizotomy	1997	Mental Retardation and Developmental Disabilities Research Reviews	3	2	168-174	Hays, R. M. and McLaughlin, J. F. and Geiduschek, J. M. and Bjornson, K. F. and Graubert, C. S.	10.1002/(sici)1098-2779(1997)3:2<168::Aid-mrdd8>3.0.Co;2-n	review
Bladder function before and after selective dorsal rhizotomies on children with cerebral palsy	1997	Pediatrics	100	3	567-567	Houle, A. M. and Salle, J. L. P. and Farmer, J. P. and Vernet, O. and Montes, J. L.		abstract only
Impact of selective dorsal rhizotomies on urodynamic function in children with cerebral palsy	1997	British Journal of Urology	80		164	Houle, A. M. and Vernet, O. and Farmer, J. P. and Montes, J. L.		abstract only
Selective dorsal rhizotomy for cerebral palsy children: Preoperative and intraoperative factors predicting improvement in upper limb function	1997	Annals of Neurology	42	3	P2-P2	Koo, B. and Henry, D. and Canady, A. and Munoz, S. and Nigro, M. A.		abstract only
Posterior rhizotomy	1997	Journal of neurosurgery	87	2	334-5	Rose, R. D.		editorial
Selective dorsal rhizotomy as a treatment option for children with spastic cerebral palsy	1998	Gait and Posture	8	1	43-59	Vaughan, C. L. and Subramanian, N. and Busse, M. E.	10.1016/S0966-6362(98)00018-6	review
Electrophysiological monitoring during selective dorsal rhizotomy, and spasticity and GMFM performance	1998	Developmental Medicine & Child Neurology	40	4	233-238	Hays, Ross M. and McLaughlin, John F. and Bjornson, Kristie F. and Stephens, Kari and Roberts, Theodore S. and Price, Robert and Hays, R. M. and McLaughlin, J. F. and Bjornson, K. F. and Stephens, K. and Roberts, T. S. and Price, R.	10.1111/j.1469-8749.1998.tb15455.x	not outcome
'Selective dorsal rhizotomy studies' [2]	1998	Developmental Medicine and Child Neurology	40	10	717	Rosenbaum, P. L.	https://dx.doi.org/10.1111/j.1469-8749.1998.tb12334.x	commentary
Bladder function before and after selective dorsal rhizotomy in children with cerebral palsy - Discussion	1998	Journal of Urology	160	3	1092-1092	Kaplan and Buyse, G. and Ortenberg, J. and Kogan, B. A.		commentary
Lumbosacral dorsal rhizotomy in the treatment of spasticity from cerebral palsy. Indications and limits	1998	VIII International Child Neurology Congress			257-266	Nogarol, A. and Pellegri, A. and Zeme, S.		abstract only
Spinal deformity after selective dorsal rhizotomy in patients with cerebral palsy	1999	Clinical Orthopaedics and Related Research	364		48-52	Mooney Iii, J. F. and Millis, M. B.	10.1097/00003086-199907000-00007	wrong population
[Functional posterior rhizotomy as a surgical treatment for spastic cerebral palsy in childhood]	1999	No to hattatsu = Brain and development	31	4	359-65	Morota, N.		review
Hip spasticity and strength in children with spastic diplegia cerebral palsy	2000	Journal of Applied Biomechanics	16	3	221-233	Engsberg, J. R. and Ross, S. A. and Holl and er, K. W. and Park, T. S.	10.1123/jab.16.3.221	not outcome
Outcomes after selective dorsal rhizotomy for spastic cerebral palsy	2001	Childs Nervous System	17	1	2018-01-01	Steinbok, P.	10.1007/pl00013722	review
Impact of the therapist-child dyad on children's pain and coping during medical procedures	2001	Developmental Medicine & Child Neurology	43	2	118-123	Miller, A. C. and Johann-Murphy, M. and Zhelezniak, V. and Miller, A. C. and Johann-Murphy, M. and Zhelezniak, V.	10.1017/s0012162201000202	wrong outcome
Selective posterior rhizotomy and intrathecal baclofen for the treatment of spasticity	2001	Pediatric Neurosurgery	35	2	57-65	von Koch, C. S. and Park, T. S. and Steinbok, P. and Smyth, M. and Peacock, W. J.	10.1159/000050392	review
Functional outcome and selection criteria of selective posterior rhizotomy in children with cerebral palsy - 12 years experiences	2001	1st World Congress of the International-Society-of-Physical-and-Rehabilitation-Medicine (ISPRM I)			657-660	Park, C. and Park, E. and Kim, D. and Rehabilitat, Med and Int Soc, Phys		conference proceedings
Selective posterior rhizotomy for the treatment of spasticity in childhood	2001	SAGGI - Neuropsicologia Infantile Psicopedagogia Riabilitazione	27	2	73-76	Piccinini, L. and Beretta, E.		review
Botulinum toxin in the management of spastic hip adductors in non-ambulatory cerebral palsy children	2002	Revue De Chirurgie Orthopedique Et Reparatrice De L Appareil Moteur	88	3	279-285	Deleplanque, B. and Lagueny, A. and Flurin, V. and Arnaud, C. and Pedespan, J. M. and Fontan, D. and Pontallier, J. R.		not sdr
The effects of selective posterior rhizotomy on combined symptoms of patients with spastic cerebral palsy	2002	Chinese Journal of Clinical Rehabilitation	6	24	3778	Wang, Y. H. and Xu, L. and Gong, W. C.		review
Study on amino acids and acetylcholinesterase in cerebrospinal fluid of the children with cerebral palsy	2002	Chinese Journal of Clinical Rehabilitation	6	3	349 EP - 350	Zhang, X. and Xu, P. and Zhang, D. G.		not relevant
Selective dorsal rhizotomy as a therapeutic option in spasticity. Indications and results	2003	Revista de Neurologia	37		86-88	Manrique, M.	10.33588/rn.3701.2003240	conference proceedings
Symposium: Treatment options for spasticity - Introduction	2003	Revista de Neurologia	37		69	Campistol, J.		conference proceedings
Percutaneous sacral thermorhizotomy to treat equinism of spastic cerebral palsy children	2003	Neurochirurgie	49		306-311	Fr√®rebeau, P. and Rejou, F. and Trouillas, J. and El Fertit, H. and Segnarbieux, F. and Coubes, P.		wrong procedure
Neurosurgical treatment of spasticity: Indications in children	2003	Neurochirurgie	49		408-412	Hodgkinson, I. and Sindou, M.		conference proceedings
Surgical treatment of spasticity by selective posterior rhizotomy: 30 years experience	2003	Israel Medical Association Journal	5	8	543-546	Salame, K. and Ouaknine, G. E. R. and Rochkind, S. and Constantini, S. and Razon, N.		wrong population
Dorsal rhizotomies in children	2003	Neurochirurgie	49		312-323	Sindou, M.		conference proceedings
Functional lumbosacral dorsal rhizotomy	2003	Journal of Neurosurgical Sciences	47		60-64	Zeme, S. and Sergio, Z.		abstract only
Operation indications and choice of operation methods of mixed cerebral palsy	2004	Chinese Journal of Clinical Rehabilitation	8	27	5922 EP - 5923	He, J. R. and Li, Z. M. and Hong, Y.		wrong procedure
Selective posterior rhizotomy in the treatment of severe spasticity in cerebral palsy	2004	Bolest	7	1	23-26	Tichy, M. and Kraus, J. and Horinek, D. and Vaculik, M.		wrong population
Lower extremity sensory function in children with cerebral palsy	2005	Pediatric Rehabilitation	8	1	45-52	McLaughlin, J. F. and Felix, S. D. and Nowbar, S. and Ferrel, A. and Bjornson, K. and Hays, R. M.	10.1080/13638490400011181	not outcome
Urodynamic findings in children with cerebral palsy	2005	International Journal of Urology	12	8	717-720	Karaman, M. I. and Kaya, C. and Caskurlu, T. and Guney, S. and Ergenekon, E.	10.1111/j.1442-2042.2005.01120.x	not outcome
Dorsal rhizotomy	2005	Journal of neurosurgery	103	1	2023-04-01	Turner, Michael S.		editorial
Lesion and immunoloregulation of demyelination of spinal nerve roots in spastic cerebral palsy	2005	Chinese Journal of Clinical Rehabilitation	9	23	204 EP - 206	Wang, B. and Zhang, X. and Fang, X. T.		not relevant
Dorsal rhizotomy	2006	Journal of Neurosurgery	105		2023-07-06	Piatt Jr, J. H. and Engsberg, J. R. and Tae, S. P. and Ross, S. A.	https://dx.doi.org/10.3171/jns.2006.105.1.6	commentary
Characterizing muscle strength deficits in patients with spastic diplegia: the impact of selective dorsal rhizotomy	2006	Developmental Medicine & Child Neurology	48		13-13	Buckon, C. E. and Thomas, S. E. S. and Aiona, M. D. and Russman, B. S. and Sussman, M. D.		abstract only
Study on the typing of cerebral palsy in children	2006	Chinese Journal of Clinical Rehabilitation	10	42	172 EP - 173	Zhang, L. T. and Wan, M. Z. and Peng, Y. C. and Wan, Y. Q. and Wu, H. L. and Ling, X. P.		not relevant
[Rhizotomy for children with severe spastic cerebral palsy]	2006	Rhizotomibehandling af born med svaer spastisk cerebral parese.	168	8	785-9	Illum, Niels Ove and Torp-Pedersen, Lisbeth and Midholm, Steen and Selmar, Peter E. and Simesen, Kurt
Selective dorsal rhizotomy: long-term experience from Cape Town	2007	Childs Nervous System	23	9	1003-1006	Langerak, N. G. and Lamberts, R. P. and Fieggen, A. G. and Peter, J. C. and Peacock, W. J. and Vaughan, C. L.	10.1007/s00381-007-0383-9	review
Short- and long-term effects of selective dorsal rhizotomy on gross motor function in children with cerebral palsy	2007	Developmental Medicine & Child Neurology	49		17-17	Schothorst, M. and Van Schie, P. E. M. and Dallmeijer, A. J. and Becher, J. G.		abstract only
The value of the 'Rough Functional Evaluation Form' in selective dorsal rhizotomy cases...XIIth Development of Physiotherapy Symposium, Eskisehir Osmangazi Universitesi Kongre Merkezi Eskisehir, November 2008	2008	Turkish Journal of Physiotherapy Rehabilitation	19	3	152-152	Kalkan, √ñ and Caliskan, S. and √ñzek, M. M.		conference proceedings
Selective peripheral neurotomy and selective dorsal rhizotomy	2008	Brain and Nerve	60	12	1427 EP - 1436	Taira, T. and Hori, T.		review
Tendon transplantation for strephenopodia following cerebral palsy treated with selective posterior rhizotomy in 23 cases	2008	Journal of Clinical Rehabilitative Tissue Engineering Research	12	53	10509 EP - 10511	Zeng, W. J. and Dong, X. L. and Wang, B. X.		not SDR outcome
Functional performance assessment of children with cerebral palsy according to motor impairment levels	2009	Brazilian Journal of Physical Therapy	13	5	390-397	Vasconcelos, R. L. M. and Moura, T. L. and Campos, T. F. and Lindquist, A. R. R. and Guerra, R. O.	10.1590/s1413-35552009005000051	not sdr
Bladder function and proprioception before and after selective dorsal rhizotomy in children with spastic diplegia	2009	European Journal of Paediatric Neurology	13		S47	De Rouck, W. and De Cock, P. and Lagae, L. and Molenaers, G. and Van Campenhout, A. and Pauwels, P. and Ortibus, E.	https://dx.doi.org/10.1016/S1090-3798%2809%2970143-6	abstract only
Impact of selective dorsal rhizotomy on long term quality of life	2009	Developmental Medicine and Child Neurology	51		80-81	Bjornson, K. and McLaughlin, J. and Kobayashi, A. and White, V.	https://dx.doi.org/10.1111/j.1469-8749.2008.03237.x	abstract only
Selective dorsal rhizotomy: A 20 year follow-up study of patients with spastic diplegia	2009	Developmental Medicine and Child Neurology	51		81	Langerak, N. and Lamberts, R. and Fieggen, G. and Peter, J. and Vaughan, C.	https://dx.doi.org/10.1111/j.1469-8749.2008.03237.x	abstract only
Short and long term effects of selective dorsal rhizotomy on gross motor function in ambulatory children with spastic diplegia	2009	Developmental Medicine and Child Neurology	51		81-82	Van Schie, P. and Schothorst, M. and Dallmeijer, A. and Vermeulen, J. and Becher, J.	https://dx.doi.org/10.1111/j.1469-8749.2008.03237.x	abstract only
Growth in children with cerebral palsy during five years after selective dorsal rhizotomy (SDR)	2009	Developmental Medicine and Child Neurology	51		80	Westbom, L. and Josenby, A. L. and Wagner, P. and Nordmark, E.	https://dx.doi.org/10.1111/j.1469-8749.2008.03237.x	abstract only
Long-term functional outcomes post-selective dorsal rhizotomy: A ten-year follow-up	2009	Developmental Medicine and Child Neurology	51		14-15	Ruck, J. and Montpetit, K. and Parolin, M. and Saluja, R. and Farmer, J. and Poulin, C. and Benaroch, T. and Cantin, M.	https://dx.doi.org/10.1111/j.1469-8749.2009.03452-1.x	abstract only
Adolescents and young adults with spasticity: Do selective dorsal rhizotomies help in this population?	2009	Developmental Medicine and Child Neurology	51		47-48	Hyman, J. E. and Jameel, O. F. and Matsumoto, H. and Anderson, R. C. and Roye, D. P.	https://dx.doi.org/10.1111/j.1469-8749.2009.03452-2.x	abstract only
Application of intraoperative electrophysiological monitoring in lumbosacral selective posterior rhizotomy for spastic cerebral palsy	2009	Zhonghua wai ke za zhi [Chinese journal of surgery]	47	14	1088 EP - 1091	Xu, F. and Cao, X. and Zhao, Z. Y. and Zhang, P. and Xu, S. G. and Xu, L.		not sdr outcome
[Selective cervical dorsal root cutting off part of the vertebral lateral mass fixation combined with exercise therapy for treating spastic cerebral paralysis of the upper limbs caused by cerebral palsy]	2009	Zhongguo gu shang = China journal of orthopaedics and traumatology	22	10	763 EP - 764	Zhang, P. and Hu, W. and Cao, X. and Xu, S. G. and Li, D. K. and Xu, L.		wrong procedure
Selective dorsal rhizotomy in children with spastic hemiparesis Clinical article	2010	Journal of Neurosurgery-Pediatrics	6	4	353-358	Oki, A. and Oberg, W. and Siebert, B. and Plante, D. and Walker, M. L. and Gooch, J. L.	10.3171/2010.7.Peds09318	wrong population
Long term outcome 10 years after selective dorsal rhizotomy in children with cerebral palsy	2010	Developmental Medicine and Child Neurology	52		93	Jacobson, D. and Astrom, E. and Lowing, K. and Gustavsson, B. and Tedroff, K.	https://dx.doi.org/10.1111/j.1469-8749.2010.03761.x	abstract only
Adults with cerebral palsy who had a rhizotomy as a child: Long-term follow-up	2010	PM and R	2	9	S3	Hurvitz, E. A. and Fox, M. A. and Haapala, H. J. and Kupser, A. and Muraszko, K. and Warschausky, S. A.		abstract only
[Functional posterior rhizotomy for treatment of spasticity]	2010	No shinkei geka. Neurological surgery	38	3	209-28	Morota, Nobuhito		review
[Posterior selective rhizotomy in the treatment of severe spastic syndrome in cerebral palsy]	2010	Zhurnal voprosy neirokhirurgii imeni N. N. Burdenko		2	14-18	Shabalov, V. A. and Dekopov, A. V. and Tomskii, A. A. and Salova, E. M.		wrong population
Short term outcome effects of selective dorsal rhizotomy in patients with cerebral palsy	2011	Gait and Posture	33		S21-S22	Gualdi, S. and Coluccini, M. and Carraro, E. and Salghetti, E. and Boscolo Bozza, L. and Santin, M. and Zeme, S. and Trevisi, E.	https://dx.doi.org/10.1016/j.gaitpost.2010.10.028	abstract only
Functional outcomes 10 years after selective dorsal rhizotomy (SDR)	2011	Physiotherapy (United Kingdom)	97		eS721-eS722	Lundkvist Josenby, A. and Wagner, P. and Jarnlo, G. B. and Westbom, L. and Nordmark, E.	https://dx.doi.org/10.1016/j.physio.2011.04.002	abstract only
Long-term change in functional independence measure scores in adults with cerebral palsy who underwent selective dorsal rhizotomy	2011	PM and R	3	10	S161	Stibb, S. M. and Gaebler-Spira, D. J. and Gagnon, C. M. and Marciniak, C. M.	https://dx.doi.org/10.1016/j.pmrj.2011.08.015	abstract only
Gait changes in patients diagnosed with cerebral palsy (GMFCS level 3) after selective dorsal rhizotomy: A retrospective study	2011	PM and R	3	10	S306-S307	Birthi, P. and Iwinski, H. J. and Nickerson, R. B. and White, H.	https://dx.doi.org/10.1016/j.pmrj.2011.08.411	abstract only
Clinical outcomes after selective dorsal rhizotomy in an adult population	2011	World neurosurgery	75	1	138-44	Reynolds, Matthew R. and Ray, Wilson Z. and Strom, Russell G. and Blackburn, Spiros L. and Lee, Amy and Park, Tae Sung	https://dx.doi.org/10.1016/j.wneu.2010.09.010	wrong population
Selective dorsal rhizotomy-selection criteria and outcome in the frst year after a new etablished invasive treatment	2011	Neuropediatrics	42			Bevot, A. and Schuhmann, M. and Rol and -Schafer, D. and Raabe, C. and Tatagiba, M. and Krageloh-Mann, I.	https://dx.doi.org/10.1055/s-0031-1274014	abstract only
Does loss of spasticity matter? Long term outcome ten years after selective dorsal rhizotomy	2011	Developmental Medicine and Child Neurology	53		20	Tedroff, K.	https://dx.doi.org/10.1111/j.1469-8749.2011.04003.x	abstract only
Functional decline in children undergoing selective dorsal rhizotomy after age 10	2011	Developmental medicine and child neurology	53	8	677	Baker, Richard and Graham, Kerr	https://dx.doi.org/10.1111/j.1469-8749.2011.04020.x	commentary
Body mass index does not change following selective dorsal rhizotomy	2011	Developmental Medicine and Child Neurology	53		34	Gutknecht, S. M. and Schwartz, M. H.	https://dx.doi.org/10.1111/j.1469-8749.2011.04112.x	abstract only
Long-term gait outcomes of patients more than 15 years after selective dorsal rhizotomy	2011	Developmental Medicine and Child Neurology	53		19-20	Langerak, N. G. and Tam, N. and Vaughan, C. L. and Fieggen, A. G. and Schwartz, M. H.	https://dx.doi.org/10.1111/j.1469-8749.2011.04112.x	abstract only
One-year gait analysis study in spastic diplegic children after selective dorsal rhizotomy	2012	Gait and Posture	36		S65-S66	Carraro, E. and Gualdi, S. and Marconi, V. and Santin, M. and Martinuzzi, A. and Zeme, S. and Trevisi, E.	https://dx.doi.org/10.1016/j.gaitpost.2011.10.292	abstract only
Selective dorsal rhizotomy and bladder function in children with cerebral palsy	2012	Urology	80	3	S347-S348	Chiu, K. and Yu, C. and Lam, T. and Li, M. and Chu, P. and Man, C.	https://dx.doi.org/10.1016/S0090-4295%2812%2900883-7	abstract only
Selective dorsal rhizotomy and bladder function in children with cerebral palsy	2012	International Journal of Urology	19		69	Peter, K. and Tang, Y. and Cheong, Y. and Miu, L. and Peggy, S. and Chi, W.	https://dx.doi.org/10.1111/j.1442-2042.2012.03167.x	abstract only
Long-term effect of selective dorsal rhizotomy on gross motor function in ambulant children with spastic, bilateral cerebral palsy compared to reference curves	2012	Developmental Medicine and Child Neurology	54		31	Bolster, E. A. M. and Van Schie, P. E. M. and Becher, J. G. and Van Ouwerkerk, W. J. R. and Strijers, R. L. M. and Jeroen Vermeulen, R.	https://dx.doi.org/10.1111/j.1469-8749.2012.04297.x	abstract only
Effects of selective dorsal rhizotomy timing on functional capacity in patients with cerebral palsy	2012	Developmental Medicine and Child Neurology	54		23-24	Kalkan, O. and Saban, E. and Ozek, M.	https://dx.doi.org/10.1111/j.1469-8749.2012.04297.x	abstract only
Functional outcomes 10 years after selective dorsal rhizotomy	2012	Developmental Medicine and Child Neurology	54		18-19	Josenby, A. L. and Nordmark, E. and Westbom, L. and Jarnlo, G.	https://dx.doi.org/10.1111/j.1469-8749.2012.04387.x	abstract only
Dysesthesias after selective dorsal rhizotomy: Risk factors, presentation, and treatment	2012	Developmental Medicine and Child Neurology	54		62-63	Aldahondo, N. and Krach, L. E.	https://dx.doi.org/10.1111/j.1469-8749.2012.04388.x	abstract only
Beneficial functional outcomes of Selective Dorsal Rhizotomy (SDR) are long lasting and alter the natural history of motor development in spastic cerebral palsy	2012	Neurosurgery	71	2	E564-E565	Dudley, R. W. R. and Parolin, M. and Gagnon, B. and Saluja, R. S. and Yap, R. and Monpetit, K. and Ruck, J. and Poulin, C. and Cantin, M. A. and Benaroch, T. and Farmer, J. P.	https://dx.doi.org/10.1227/01.neu.0000417753.93159.66	abstract only
Beneficial functional outcomes of selective dorsal rhizotomy (SDR) are long lasting and alter the natural history of motor development in spastic cerebral palsy	2012	Canadian Journal of Neurological Sciences	39	3	S12	Dudley, R. W. and Parolin, M. and Saluja, R. S. and Yap, R. and Montpetit, K. and Ruck, J. and Poulin, C. and Cantin, M. and Benaroch, T. E. and Farmer, J.		abstract only
Does selective dorsal rhizotomy procedure help to improve the gait pattern of children with cerebral palsy?	2012	Journal of Rehabilitation Medicine (Stiftelsen Rehabiliteringsinformation)			22-22			abstract only
Rootless Century: Posterior Rhizotomy for Spastic Cerebral Palsy	2013	Journal of Child Neurology	28	1	2023-12-07	L and au, W. M.	10.1177/0883073812442588	editorial
Long-term outcome after selective dorsal rhizotomy in children with spastic cerebral palsy	2013	Child's Nervous System	29	9	1729	Steinbok, P. and Ailon, T. and Kerr, J. M.	https://dx.doi.org/10.1007/s00381-013-2261-y	abstract only
Gait status of adults with bilateral spastic cerebral palsy more than 15 years after orthopaedic interventions	2013	Gait and Posture	38		S40-S41	Langerak, N. G. and Lamberts, R. P. and Cockcroft, J. and Du Toit, J. and Fieggen, G.	https://dx.doi.org/10.1016/j.gaitpost.2013.07.082	abstract only
Twenty-five years of selective dorsal rhizotomy based on clinical observations instead intraoperative electrophysiological monitoring: The Sainte-Justine hospital experience	2013	Annals of Physical and Rehabilitation Medicine	56		e301	Letellier, G. and Parent, A. and Raison, M. and Marois, P. and Mercier, C. and Crevier, L. and Laberge, M. and Ballaz, L.	https://dx.doi.org/10.1016/j.rehab.2013.07.772	abstract only
Impact of new therapies in mangement of hypertonia in cerebral pasy children	2014	Revista Medica Clinica Las Condes	25	2	315-329	Mar√≠a M√≥nica, M. R. and Susana Lillo, S. and Alejandro cubillos, L.	10.1016/S0716-8640(14)70043-4	review
Selective dorsal rhizotomy as a treatment for spasticity in children in all gross motor functional classification systemgrades: Observational study	2014	Child's Nervous System	30	4	760	Muquit, S. and Ughratdar, I. and Moussa, A. A. and Zinna, S. and Ingale, H. and Fielding, R. and Vloeberghs, M.	https://dx.doi.org/10.1007/s00381-014-2389-4	abstract only
The introduction of selective dorsal rhizotomy in Saudi Arabia	2014	Child's Nervous System	30	11	1947	Alyahya, A. and Albanyan, A. and Sabbagh, A.	https://dx.doi.org/10.1007/s00381-014-2524-2	abstract only
Diffusion effect reduction on hip adduction spasticity through caudal lumbosacral selective posterior rhizotomy in spastic cerebral palsy	2014	Child's Nervous System	30	11	1921	Pelluru, P. K. and Purohit, A. K. and Pulugolu, A. K. and Balne, N. K.	https://dx.doi.org/10.1007/s00381-014-2524-2	abstract only
A prospective study investigating spasticity, gross motor function and pain 17 years after selective dorsal rhizotomy	2014	Developmental Medicine and Child Neurology	56		28	Tedroff, K. and Lowing, K. and Astrom, E.	https://dx.doi.org/10.1111/dmcn.12484	abstract only
How does reduced spasticity affect the young adult with cerebral palsy? A prospective cohort study investigating spasticity, gross motor function and pain 17 years after selective dorsal rhizotomy	2014	Developmental Medicine and Child Neurology	56		36	Tedroff, K. and Lowing, K. and Astrom, E.	https://dx.doi.org/10.1111/dmcn.12539	abstract only
A RETROSPECTIVE EXAMINATION OF GAIT CHANGES FOLLOWING SELECTIVE DORSAL RHIZOTOMY IN DIFFERENT AGE GROUPS	2014	American Journal of Physical Medicine & Rehabilitation			a79-a79	Manchikanti, Kavita and White, Hank and Iwinski, Henry and Salles, Sara		abstract only
Selective dorsal rhizotomy with or without correction of bony deformities in children with cerebral palsy: The effect on gait	2015	Gait & Posture	42		S54-S55	Huenaerts, C. and Molenaers, G. and Nieuwenhuys, A. and Pauwels, P. and Monari, D. and Desloovere, K.	10.1016/j.gaitpost.2015.06.103	abstract only
Selective dorsal rizhotomy without neurophysiological monitoring formanagement of spasticity, the first ten year experience and results at the National Childrens Hospital of Costa Rica	2015	Child's Nervous System	31	10	1911	Caceres, A. and Segura, J. L. and Zamora, J. and Jimenez, E.	https://dx.doi.org/10.1007/s00381-015-2811-6	abstract only
Keyhole interlaminar dorsal rhizotomy for spastic diplegia in cerebral palsy	2015	Acta neurochirurgica	157	7	1187-96	Sindou, Marc and Georgoulis, George	https://dx.doi.org/10.1007/s00701-015-2453-1	Related to surgical procedure - not outcome
Does decreased spasticity improve gait in children with CP after selective dorsal rhizotomy?	2015	Gait and Posture	42		S1	Huenaerts, C. and Pauwels, P. and Molenaers, G. and Van Campenhout, A. and Nuttin, B. and De Cat, J. and Monari, D. and Paquet, J. and Desloovere, K.	https://dx.doi.org/10.1016/j.gaitpost.2015.03.017	abstract only
Long term follow up of children post selective dorsal rhizotomy (SDR)-the effect of the adolescent growth spurt on gait	2015	Gait and Posture	42		S30	McFall, J. and Stewart, C. and Kidgell, V. and Postans, N. and Jarvis, S. and Freeman, R. and Roberts, A.	https://dx.doi.org/10.1016/j.gaitpost.2015.03.060	abstract only
Any differences on the rehabilitation outcomes for children with cerebral palsy undergone selective dorsal rhizotomy: Single level vs multi-level laminectomy?	2015	Physiotherapy (United Kingdom)	101		eS210-eS211	Chan, N. C. and Lao, M. and Yam, K. Y. and Poon, C. and Yiu, B. and Wong, L. Y. and Poon, Y. H. P.	https://dx.doi.org/10.1016/j.physio.2015.03.377	abstract only
Combined selective dorsal rhizotomy and scoliosis correction procedure in patients with cerebral palsy	2016	European Spine Journal	25	2	372-376	Muquit, S. and Ammar, A. and Nasto, L. and Moussa, A. A. and Mehdian, H. and Vloeberghs, M. H.	10.1007/s00586-015-4179-4	wrong population
Dynamic motor control is associated with treatment outcomes for children with cerebral palsy	2016	Developmental Medicine and Child Neurology	58	11	1139-1145	Schwartz, M. H. and Rozumalski, A. and Steele, K. M.	10.1111/dmcn.13126	not outcome
Combined Anterior and Posterior Lumbar Rhizotomy for Treatment of Mixed Dystonia and Spasticity in Children With Cerebral Palsy	2016	Neurosurgery	79	3	336-343	Ghany, W. A. A. and Nada, M. and Mahran, M. A. and Aboud, A. and Mahran, M. G. and Nasef, M. A. A. and Gaber, M. and Sabry, T. and Ibrahim, M. H. and Taha, M. H.	10.1227/neu.0000000000001271	wrong population
Long term impact of selective dorsal rhizotomy on the quality of life of ambulant children with diplegic cerebral palsy	2016	Child's Nervous System	32	10	1965-1966	Pitsika, M. and Cramp, M. and Smith, J. and Markia, B. and Atherton, G. and Clarke, A. and Pople, I. K. and Edwards, R. J.	https://dx.doi.org/10.1007/s00381-016-3209-9	abstract only
Outcomes of selective dorsal rhizotomy for children with spastic cerebral palsy using multi-level laminoplasty versus single-level laminectomy	2016	Child's Nervous System	32	10	1965	Wong, S. T. and Ho, J. M. and Yam, K. Y.	https://dx.doi.org/10.1007/s00381-016-3209-9	abstract only
A case of successful functional posterior rhizotomy with multidisciplinary collaboration	2016	Child's Nervous System	32	10	2031-2032	Yamashita, M. and Iitsuka, T. and Sakamoto, D. and Harada, A. and Yamasaki, M. and Keyaki, A.	https://dx.doi.org/10.1007/s00381-016-3209-9	abstract only
Surgical management of intractable spasticity	2016	European spine journal : official publication of the European Spine Society, the European Spinal Deformity Society, and the European Section of the Cervical Spine Research Society	25	3	928-35	Barakat, Mohamed I. and Elhady, Waleed and Gouda, Mohamed and Taha, Mahmoud and Metwaly, Ibrahim	https://dx.doi.org/10.1007/s00586-015-4326-y	retracted
Comprehensive long-term outcomes 13.5 years following selective dorsal rhizotomy	2016	Gait and Posture	49		27-28	Munger, M. and Aldahondo, N. and Krach, L. and Novacheck, T. and Schwartz, M.	https://dx.doi.org/10.1016/j.gaitpost.2016.07.092	abstract only
Selective motor control before and after selective dorsal rhizotomy in ambulant children with cerebral palsy	2016	Gait and Posture	49		29	Oudenhoven, L. and Van Der Krogt, M. and Buizer, A. and Dominici, N. and Harlaar, J.	https://dx.doi.org/10.1016/j.gaitpost.2016.07.093	abstract only
Does correction of femoral lever-arm influence the effect of Selective Dorsal Rhizotomy on gait in children with spastic Cerebral Palsy?	2016	Gait and Posture	49		30	Huenaerts, C. and Desloovere, K. and Molenaers, G. and Poulussen, L. and Van De Walle, P. and Van Campenhout, A.	https://dx.doi.org/10.1016/j.gaitpost.2016.07.094	abstract only
What changes can be expected in gait following selective dorsal rhizotomy?	2016	Developmental Medicine and Child Neurology	58		65	Paget, S. P. and Wojciechowski, E. and Burns, J. and Lewis, J.	https://dx.doi.org/10.1111/dmcn.13070	abstract only
Comprehensive long-term outcomes after Selective Dorsal Rhizotomy	2016	Developmental Medicine and Child Neurology	58		28	Aldahondo, N. and Munger, M. and Krach, L. and Novacheck, T. and Schwartz, M.	https://dx.doi.org/10.1111/dmcn.51_13224	abstract only
Gait analyses 1, 3, 10, 20 and 30 years after selective dorsal rhizotomy in children with CP and bilateral lower limb spasticity	2016	Developmental Medicine and Child Neurology	58		29	Langerak, N. and Veerbeek, N. and Brassell, S. and Vaughan, C. and Fieggen, G. and Peacock, W. and Lamberts, R.	https://dx.doi.org/10.1111/dmcn.51_13224	abstract only
The Effects of Selective Dorsal Rhizotomy on Balance and Symmetry of Gait in Children with Cerebral Palsy	2016	PloS one	11	4	e0152930	Rumberg, Franziska and Bakir, Mustafa Sinan and Taylor, William R. and Haberl, Hannes and Sarpong, Akosua and Sharankou, Ilya and Lebek, Susanne and Funk, Julia F.	https://dx.doi.org/10.1371/journal.pone.0152930	erratum
Complication rates and early functional outcome after selective dorsal rhizotomy: A prospective case series of 134 patients	2016	British Journal of Neurosurgery	30	2	134-135	Markia, B. and Pople, I. K. and Jeffery, S. M. and Mohamed, Z. and Smith, J. and Atherton, G. and Aquilina, A. K. and Edwards, R. J.	https://dx.doi.org/10.3109/02688697.2016.1161985	abstract only
Effect of Early Selective Dorsal Rhizotomy Combined with Rehabilitation for Pediatric Patients with Spastic Cerebral Palsy	2016	https://trialsearch.who.int/Trial2.aspx?TrialID=ChiCTR-ONN-16009958				Chi, Ctr Onn		Protocol
Comparison of efficacy between dorsal root entry zone lesioning and selective dorsal rhizotomy for spasticity of cerebral origin	2017	Acta Neurochirurgica	159	12	2421-2430	Sitthinamsuwan, B. and Phonwijit, L. and Khampalikit, I. and Nitising, A. and Nunta-aree, S. and Suksompong, S.	10.1007/s00701-017-3322-x	wrong population
Selective dorsal rhizotomy surgery in leeds-our first 80 cases	2017	Child's Nervous System	33	10	1789-1790	Goodden, J. R. and Katemccune, K. and Catherinewilsmore, C. and Davis, K. and Milner, L. and Tang, K. T. and Michael, S. and Smith, I. and Lodh, R.	https://dx.doi.org/10.1007/s00381-017-3557-0	abstract only
Evolution of the gait pattern in adolescents and young adults with cerebral palsy who underwent sdr as children: A 10 year follow-up study	2017	Gait and Posture	57		97	Romei, M. and Oudenhoven, L. M. and Van Der Krogt, M. M. and Buizer, A. I.	https://dx.doi.org/10.1016/j.gaitpost.2017.06.328	abstract only
Factors associated with long-term improvement after sdr surgery in children with spastic diplegia	2017	Gait and Posture	57		239-240	Oudenhoven, L. and Romei, M. and Dallmeijer, A. and Harlaar, J. and Van Der Krogt, M. and Buizer, A.	https://dx.doi.org/10.1016/j.gaitpost.2017.06.412	abstract only
A 30-year follow-up study after selective dorsal rhizotomy: Neuromuscular and functional status of adults with cerebral palsy and bilateral lower limb spasticity	2017	Developmental Medicine and Child Neurology	59		71-72	Langerak, N. and Veerbeek, B. and Brassell, S. and Vaughan, C. and Fieggen, G. and Peacock, W. and Lamberts, R.	https://dx.doi.org/10.1111/dmcn.110-13511	abstract only
Outcome of caudal lumbosacral selective posterior rhizotomy in the management of spastic diplegia due to cerebral palsy (a prospective cohort study in 35 children)	2017	Developmental Medicine and Child Neurology	59		72-73	Purohit, A. and Pelluru, P.	https://dx.doi.org/10.1111/dmcn.111-13511	abstract only
Differences in gait pattern two decades after selective dorsal rhizotomy or orthopaedic surgery: Implications for the future	2017	Developmental Medicine and Child Neurology	59		41	Lamberts, R. P. and Du Toit, J. and Fieggen, A. G. and Langerak, N. G.	https://dx.doi.org/10.1111/dmcn.13455	abstract only
Dynamic motor control before and after selective dorsal rhizotomy in ambulant children with cerebral palsy	2017	Developmental Medicine and Child Neurology	59		40	Oudenhoven, L. M. and Van Der Krogt, M. M. and Harlaar, J. and Dominici, N. and Bolster, E. A. M. and Van Schie, P. E. M. and Buizer, A. I.	https://dx.doi.org/10.1111/dmcn.13455	abstract only
Thirty years after selective dorsal rhizotomy: Level of physical pain and influence on daily activities in adults with bilateral spastic cerebral palsy	2017	Developmental Medicine and Child Neurology	59		42	Veerbeek, B. E. and Lamberts, R. P. and Fieggen, A. G. and Langerak, N. G.	https://dx.doi.org/10.1111/dmcn.13455	abstract only
Can selective motor control in children with spasticity predict improvement in gross motor function after selective dorsal rhizotomy?	2017	Developmental Medicine and Child Neurology	59		83	Grootveld, L. R. and Van Schie, P. E. M. and Bolster, E. A. M. and Buizer, A. I.	https://dx.doi.org/10.1111/dmcn.13456	abstract only
Participation at long term after selective dorsal rhizotomy	2017	Developmental Medicine and Child Neurology	59		75	Van Schie, P. E. M. and Timmer, E. and Becher, J. G. and Buizer, A. I.	https://dx.doi.org/10.1111/dmcn.13456	abstract only
Quality of life after single level selective dorsal rhizotomy in ambulant children with cerebral palsy	2017	Journal of Neurosurgery	126	4	A1418-A1419	Wahab, S. and Carr, L. and Wimalasundera, N. and Cawker, S. and Chugh, D. and Aquilina, K.	https://dx.doi.org/10.3171/2017.4.JNS.AANS2017abstracts	abstract only
O 022 ‚Äì The short-term effects of selective dorsal rhizotomy on gait in cerebral palsy	2018	Gait and Posture	65		43-44	O'Sullivan, R. and Kiernan, D. and McLoughlin, B. and Leonard, J.	10.1016/j.gaitpost.2018.06.040	abstract only
Selective dorsal rhizotomy: A review of the literature on this technique for the treatment of spasticity in infantile cerebral palsy	2018	Revista de Neurologia	66	11	387-394	G√°rriz-Luis, M. and S√°nchez-Carpintero, R. and Alegre, M. and Tejada, S.	10.33588/rn.6611.2017434	review
Lower limb goniometry as a reliable tool for measuring outcome after spasticity treatment with selective dorsal rhizotomy	2018	Child's Nervous System	34	5	1010	Santos, M. V. and Carneiro, V. M. and De Oliveira, R. S. and Oliveira, P. N. G. B. and Machado, H. R. and Caldas, C. A. T.	https://dx.doi.org/10.1007/s00381-018-3756-3	abstract only
Efficacy of new protocol guided single-level laminectomy selective dorsal rhizotomy followed by intensive rehabilitation for children with spastic cerebral palsy	2018	Child's Nervous System	34	10	2024-2025	Zhan, Q. and Yu, X. and Jiang, W. and Wang, Y. and Wei, M. and Wang, J. and Mei, R. and Ying, H. and Tang, L. and Shen, M. and Xiao, B.	https://dx.doi.org/10.1007/s00381-018-3912-9	abstract only
Analyzing the common motion pattern and formulating rehabilitation program after SDR operation for children with spastic diplegia cerebral palsy	2018	Child's Nervous System	34	10	2072	Zhao, J. and Xu, C. and Yu, X. and Shen, M.	https://dx.doi.org/10.1007/s00381-018-3912-9	abstract only
Selective motor control improves after selective dorsal rhizotomy	2018	Neuropediatrics	49			Hentschel, F. and Wittmack, E. and Sarpong-Bengelsdorf, A. and Funk, J. and Niemeyer, A. and Langer, C. and Schwalb, S. and Wolter, S. and Schulz, M. and Schneider, J. and Kaindl, A. M. and Van Riesen, A.	https://dx.doi.org/10.1055/s-0038-1675958	abstract only
Increased quality of life in children with cerebral palsy after selective dorsal rhizotomy	2018	Neuropediatrics	49			Wittmack, E. and Hentschel, F. and Sarpong-Bengelsdorf, A. and Funk, J. and Niemeyer, A. and Langer, C. and Schwalb, S. and Schneider, J. and Wolter, S. and Schulz, M. and Kaindl, A. M. and Van Riesen, A.	https://dx.doi.org/10.1055/s-0038-1675961	abstract only
Progress in motor function in children with cerebral palsy who undergo single-level selective dorsal rhizotomy: A prospective cohort study	2018	British Journal of Neurosurgery	32	3	327-328	Huttunen, T. J. and Cawker, S. and Chugh, D. and Carr, L. and Crowe, B. and Aquilina, K.	https://dx.doi.org/10.1080/02688697.2018.1471121	abstract only
The impact of selective dorsal rhizotomy on the quality of life of ambulant children with diplegic cerebral palsy	2018	British Journal of Neurosurgery	32	3	313	Singleton, W. G. B. and Pitsika, M. and Cramp, M. and Smith, J. and Clarke, A. and Atherton, W. G. and Pople, I. K. and Edwards, R. J.	https://dx.doi.org/10.1080/02688697.2018.1471121	abstract only
Long-term functional outcome following selective dorsal root rhizotomy for spastic cerebral palsy a natural history-matched prospective cohort with 15-year follow-up	2018	Clinical Neurosurgery	65		140	Iorio-Morin, C. and Yap, R. and Poulin, C. and Cantin, M. A. and Benaroch, T. and Farmer, J. P.	https://dx.doi.org/10.1093/neuros/nyy303.351	abstract only
The effect of selective dorsal rhizotomy on hip displacement in children with cerebral palsy: A long term follow up study	2018	Developmental Medicine and Child Neurology	60		2023-08-07	Miller, S. and Juricic, M. and Schaeffer, E. and Mulpuri, K.	https://dx.doi.org/10.1111/dmcn.09_14017	abstract only
Level of habitual physical activity in adults with bilateral spastic cerebral palsy >25 years after Selective Dorsal Rhizotomy	2018	Developmental Medicine and Child Neurology	60		59-60	Veerbeek, B. E. and Langerak, N. G. and Lamberts, R. P. and Fieggen, G. A.	https://dx.doi.org/10.1111/dmcn.13665	abstract only
Gait after selective dorsal rhizotomy: Can we identify predictors for improvement?	2018	Developmental Medicine and Child Neurology	60		26	Oudenhoven, L. and Van Der Krogt, M. and Romei, M. and Van Schie, P. and Van De Pol, L. and Buizer, A.	https://dx.doi.org/10.1111/dmcn.13789	abstract only
Scoliosis and spinal pain after multilevel selective dorsal rhizotomy. A population-based cerebral palsy-registry study from birth to adulthood	2018	Developmental Medicine and Child Neurology	60		92	Lundkvist Josenby, A. and Westbom, L.	https://dx.doi.org/10.1111/dmcn.24_14018	abstract only
Selective dorsal rhizotomy in cerebral palsy spasticity-a newly established operative technique in Slovenia: A case report and review of literature	2019	World Journal of Clinical Cases	7	10	1133-1141	Velnar, T. and Spazzapan, P. and Rodi, Z. and Kos, N. and Bosnjak, R.	10.12998/wjcc.v7.i10.1133	wrong population
Application progress of selective dorsal rhizotomy in the treatment of spastic cerebral palsy	2019	Journal of Clinical Pediatric Surgery	2019	12	1061-1066	Min, W. and Bo, X.	10.3969/j.issn.1671-6353.2019.12.015	review
Analysis of the neurofunctional improvement of spastic children with cerebral palsy submitted to selective lumbar dorsal rhizotomy	2019	Child's Nervous System	35	6	1070	Ferreira, J. R. and Rodrigues, L. R. S. and Lopes, L. A. M. R. and Rodrigues, A. P. C. P. and Macedo, J. L. C. and De Moraes, L. L. A. and Alencar, F. J.	https://dx.doi.org/10.1007/s00381-019-04151-x	abstract only
Goniometric outcome of selective dorsal rhizotomy for the treatment of spastic diparesis in children	2019	Child's Nervous System	35	6	1071-1072	Santos, M. V. and Carneiro, V. M. and Caldas, C. A. T. and Da Cunha Oliveira, P. N. G. B. and Machado, H. R. and De Oliveira, R. S.	https://dx.doi.org/10.1007/s00381-019-04151-x	abstract only
Spasticity reduction in children with cerebral palsy is not associated with reduced energy during walking	2019	Gait and Posture	73		17-18	Zaino, N. and Schwartz, M. and Steele, K.	https://dx.doi.org/10.1016/j.gaitpost.2019.07.009	abstract only
Characterising gait, clinical findings, subjective reports, and treatment recommendations in a cohort of children with CP post SDR surgery	2019	Gait and Posture	73		228-229	Milner, L. and Royle, A. and Pratt, E. and Dickens, W. and Evans, O.	https://dx.doi.org/10.1016/j.gaitpost.2019.07.117	abstract only
Sustained non-spastic gait pattern more than 25-years after Selective Dorsal Rhizotomy in adults with Cerebral Palsy and spastic diplegia	2019	Gait and Posture	73		230-231	Langerak, N. G. and Veerbeek, B. E. and Fieggen, A. G. and Lamberts, R. P.	https://dx.doi.org/10.1016/j.gaitpost.2019.07.118	abstract only
Development of gait in children with CP following SDR surgery, and considerations for postsurgery rehabilitation	2019	Gait and Posture	73		344-345	Milner, L. and Tang, K. T. and Michael, S. and McCune, K. and Goodden, J.	https://dx.doi.org/10.1016/j.gaitpost.2019.07.174	abstract only
Selective dorsal rhizotomy in children with cerebral palsy	2019	The Lancet. Child & adolescent health	3	7	438-439	Buizer, Annemieke I.	https://dx.doi.org/10.1016/S2352-4642(19)30132-4	commentary
Pre- and Postoperative Gait Analysis and Video for Selective Dorsal Rhizotomy in Spastic Diplegia: 2-Dimensional Operative Video	2019	Operative neurosurgery (Hagerstown, Md.)	17	3	E103-E104	Archer, J. and Yaacoub, A. P. and Angulo-Parker, F. and Fritsch, G. and Riner, S. and Coon, A. and Johnson, S. K. and Delima, S. and Jea, A. and Raskin, J. S.	https://dx.doi.org/10.1093/ons/opy392	abstract only
Do short-term functional outcomes of SDR differ based on surgical technique: Comparing conus to cauda equina	2019	Developmental Medicine and Child Neurology	61		32	Duffy, E. and Hornung, A. and Munger, M. and Chen, B. P. J. and Aldahondo, N. and Krach, L. and Schwartz, M. and Novacheck, T.	https://dx.doi.org/10.1111/dmcn.14353	abstract only
The effect of selective dorsal rhizotomy on spinal deformities in children with cerebral palsy: A long term follow up study	2019	Developmental Medicine and Child Neurology	61		31	Miller, S. and Lau, J. and Juricic, M. and Jivraj, B. and Steinbok, P. and Miyanji, F. and Mulpuri, K.	https://dx.doi.org/10.1111/dmcn.14353	review
Impact of occupational therapy on self-care following selective dorsal rhizotomy	2019	Developmental Medicine and Child Neurology	61		169-170	Forst, H. and Vonderhaar, K. and Sylvanus, T. and Aldahondo, N. and Sinner, A.	https://dx.doi.org/10.1111/dmcn.14354	abstract only
Spinal deformities and pain during aging in adults with cerebral palsy and spastic diplegia; a long-term follow-up study	2019	Developmental Medicine and Child Neurology	61		180-181	Lamberts, R. and Eken, M. and Du Toit, J. and Botha, E. and De Villiers, R. and Langerak, N.	https://dx.doi.org/10.1111/dmcn.14354	abstract only
National collaboration for selective dorsal rhizotomy (SDR) outcomes in Australia	2019	Developmental Medicine and Child Neurology	61		172-173	Lewis, J. and Paget, S. and Bear, N. and Baker, F. and Lee, O. and McLennan, K. and Richardson, E. and Scheinberg, A. and Smith, N. and Thomason, P. and Tidemann, A. and Wynter, M. and Fowler, A.	https://dx.doi.org/10.1111/dmcn.14354	abstract only
Gross motor function levels in bilateral spastic cerebral palsy from 4 to 25 years of age with and without early selective dorsal rhizotomy-a population based study	2019	Developmental Medicine and Child Neurology	61		170-171	Lundkvist Josenby, A. and Alriksson-Schmidt, A. and Westbom, L.	https://dx.doi.org/10.1111/dmcn.14354	abstract only
Comparing the effects of two spasticity management strategies on the long-term outcomes of individuals with bilateral spastic cerebral palsy: a multicentre cohort study protocol	2019	BMJ open	9	6	e027486	Munger, Meghan E. and Chen, Brian Po-Jung and MacWilliams, Bruce A. and McMulkin, Mark L. and Schwartz, Michael H.	https://dx.doi.org/10.1136/bmjopen-2018-027486	Protocol
What we have gained and what have remained controversial in the field of rhizotomy for spasticity since 2007	2020	Child's Nervous System	36	9	1887-1894	Morota, N.	10.1007/s00381-019-04487-4	commentary
Postoperative hypotonia	2020	Child's Nervous System	36	9	1967-1969	Park, E. K. and Shim, K. W. and Kim, D. S.	10.1007/s00381-020-04820-2	commentary
Advances on selective posterior rhizotomy for lower limb function in patients with cerebral palsy	2020	Zhongguo gu shang = China journal of orthopaedics and traumatology	33	5	489-492	Xu, J. and Xu, L. and Zeng, J. and Hu, C. Y. and Ren, J. P. and Zhao, Y. and Wang, L. and Zhao, Y. L. and Mu, X. H.	10.12200/j.issn.1003-0034.2020.05.020	review
Selective dorsal rhizotomy; evidence on cost-effectiveness from England	2020	PLoS ONE	15	8		Pennington, M. and Summers, J. and Coker, B. and Eddy, S. and Kartha, M. R. and Edwards, K. and Freeman, R. and Goodden, J. and Powell, H. and Verity, C. and Peacock, J. L.	10.1371/journal.pone.0236783	not outcome
Selective dorsal rhizotomy for spasticity treatment: A new surgical method in Slovenia	2020	Zdravniski Vestnik	89	1	73-84	Spazzapan, P. and Velnar, T. and Rodi, Z. and Kos, N. and Kupsch, A. and Bo≈°njak, R.	10.6016/ZdravVestn.2898	not outcome
Urinary retention following selective dorsal rhizotomy: Conus versus cauda equina level surgery	2020	PM and R	12		S3	Gormley, C. and Deshp and e, S. and Authement, A. and Gladstone, E.	https://dx.doi.org/10.1002/pmrj.12519	abstract only
Walking efficiency improves after selective dorsal rhizotomy in children with spastic cerebral palsy	2020	Child's Nervous System	36		2123	Dallmeijer, A. and Slot, M. and Rood, S. and Oudenhoven, L. and Van Der Krogt, M. and Muselaers, E. and Van Der Pol, L. and Gouw, A. and Van Schie, P. and Buizer, A.	https://dx.doi.org/10.1007/s00381-020-04544-3	abstract only
Selective dorsal rhizotomy in GMFCS II and III: Results of a national multicentre study	2020	Child's Nervous System	36		2121	Pettorini, B. and Summers, J. and Coker, B. and Eddy, S. and Elstad, M. and Bunce, C. and Bourmpaki, E. and Pennington, M. and Aquilina, K. and Cawker, S. and Edwards, R. and Goodden, J. and Hawes, S. and McCune, K. and Smith, J. and Sneade, C. and Vloeberghs, M. and Patrick, H. and Powell, H. and Verity, C. and Peacock, J.	https://dx.doi.org/10.1007/s00381-020-04544-3	abstract only
Keyhole interlaminar dorsal rhizotomy for spastic diplegia in cerebral palsy	2020	Child's Nervous System	36		2120	Sindou, M. and Georgoulis, G.	https://dx.doi.org/10.1007/s00381-020-04544-3	abstract only
Orthopaedic surgery requirements after selective dorsal rhizotomy	2020	Child's Nervous System	36		2122-2123	Tulloch, I. and Cune, K. M. and Wilsmore, C. and Mulkeen, A. and Smith, I. and Lodh, R. and Bryant, H. and Deriu, L. and Goodden, J.	https://dx.doi.org/10.1007/s00381-020-04544-3	abstract only
Selective dorsal rhizotomy-the leeds experience over our first 124 cases	2020	Child's Nervous System	36		2122	Tulloch, I. and McCune, K. and Wilsmore, C. and Davis, K. and Mulkeen, A. and Smith, I. and Lodh, R. and Goodden, J.	https://dx.doi.org/10.1007/s00381-020-04544-3	abstract only
Initial experience of surgical treatment in patients with cerebral palsy in the Republic of Kazakhstan	2020	Child's Nervous System	36		2150	Zhailganov, A. and Rab and iyarov, M. and Kassenova, G. and Zharassov, A. and Serikbaev, B.	https://dx.doi.org/10.1007/s00381-020-04544-3	abstract only
Prediction of outcome after selective dorsal rhizotomy remains challenging in children with cerebral palsy	2020	Gait and Posture	81		163-164	Huenaerts, C. and Desloovere, K. and Papageorgiou, E. and Molenaers, G. and Maxine, T. and Truyers, J. and Van Campenhout, A.	https://dx.doi.org/10.1016/j.gaitpost.2020.07.116	abstract only
Effect of simultaneous femoral derotation osteotomy and selective dorsal rhizotomy on gait in children with cerebral palsy: A pilot study	2020	Gait and Posture	81		165-166	Huenaerts, C. and Desloovere, K. and Schreurs, H. and Van Campenhout, A.	https://dx.doi.org/10.1016/j.gaitpost.2020.07.117	abstract only
Ground reaction forces of two twins during gait: One healthy and one with spastic cerebral palsy	2020	Gait and Posture	81		221-222	Marchitto, M. and Otmani, S. and Watier, B.	https://dx.doi.org/10.1016/j.gaitpost.2020.08.004	abstract only
Outcomes of intensive versus minimal spasticity management strategies on individuals with cerebral palsy: Preliminary results of a long-term multi-center study	2020	Gait and Posture	81		232-233	Munger, M. and Chen, B. P. J. and Duffy, E. and Novacheck, T. and MacWilliams, B. and Carter, L. and McMulkin, M. and Mader, S. and Hayes, B. and Schwartz, M.	https://dx.doi.org/10.1016/j.gaitpost.2020.08.011	abstract only
Aggressive spasticity management during childhood does not result in improved quality of life among adults with cerebral palsy	2020	Gait and Posture	81		234-235	Munger, M. and Chen, B. P. J. and Duffy, E. and Novacheck, T. and MacWilliams, B. and Carter, L. and McMulkin, M. and Mader, S. and Hayes, B. and Schwartz, M.	https://dx.doi.org/10.1016/j.gaitpost.2020.08.012	abstract only
Pattern-specific hypotheses based on multiple joint gait patterns to identify the optimal candidates for selective dorsal rhizotomy	2020	Gait and Posture	81		255-256	Papageorgiou, E. and Ortibus, E. and Desloovere, K. and Van Campenhout, A.	https://dx.doi.org/10.1016/j.gaitpost.2020.08.023	abstract only
Gait analysis comparison of two twins: one healthy and one with spastic cerebral palsy	2020	Computer Methods in Biomechanics and Biomedical Engineering	23		S186-S188	Marchitto, M. and Otmani, S. and Watier, B.	https://dx.doi.org/10.1080/10255842.2020.1816301	abstract only
Effects of selective dorsal rhizotomy and meaningful outcomes for the child and family	2020	Developmental medicine and child neurology	62	5	538-539	Wright, Marilyn and Gorter, Jan Willem	https://dx.doi.org/10.1111/dmcn.14327	editorial
Australian Selective Dorsal Rhizotomy Registry-Functional, gait and mobility changes in children with cerebral palsy following SDR in Australia	2020	Developmental Medicine and Child Neurology	62		36	Lee, O. and Lewis, J. and Bear, N. and Paget, S. and Thomason, P.	https://dx.doi.org/10.1111/dmcn.14469	abstract only
Australian selective dorsal rhizotomy registry-goal attainment of children with cerebral palsy following selective dorsal rhizotomy performed in Australia	2020	Developmental Medicine and Child Neurology	62		35-36	Lewis, J. and Bear, N. and Smith, N. and Baker, F. and Paget, S.	https://dx.doi.org/10.1111/dmcn.14469	abstract only
The Australian selective dorsal rhizotomy registry-characteristics of children with cerebral palsy who have selective dorsal rhizotomy	2020	Developmental Medicine and Child Neurology	62		35	Paget, S. and Bear, N. and McLennan, K. and Wynters, M. and Lewis, J.	https://dx.doi.org/10.1111/dmcn.14469	abstract only
Quality of Life, level of disability and mental health of adults with cerebral palsy more than 25 years after Selective Dorsal Rhizotomy	2020	Developmental Medicine and Child Neurology	62		65-66	Langerak, N. and Veerbeek, B. and Fieggen, A. and Lamberts, R.	https://dx.doi.org/10.1111/dmcn.14661	abstract only
Upper extremity performance changes in children with spastic cerebral palsy following selective dorsal rhizotomy	2020	Developmental Medicine and Child Neurology	62		65	Mortenson, P. and Sadashiva, N. and Tamber, M. and Steinbok, P.	https://dx.doi.org/10.1111/dmcn.14661	abstract only
Adults with cerebral palsy report similar levels of patient reported outcomes despite undergoing two distinct spasticity management strategies during childhood: Preliminary results of a long-term multi-center study	2020	Developmental Medicine and Child Neurology	62		17-18	Munger, M. and Chen, B. and Duffy, E. and MacWilliams, B. and McMulkin, M. and Carter, L. and Mader, S. and Hayes, B. and Novacheck, T. and Carroll, K. and Stotts, A. and Baird, G. and Schwartz, M.	https://dx.doi.org/10.1111/dmcn.14661	abstract only
Outcomes of intensive versus minimal spasticity management strategies on individuals with cerebral palsy: Preliminary results of a long-term multi-center study	2020	Developmental Medicine and Child Neurology	62		66	Munger, M. and Chen, B. and Duffy, E. and MacWilliams, B. and McMulkin, M. and Carter, L. and Mader, S. and Hayes, B. and Novacheck, T. and Carroll, K. and Stotts, A. and Baird, G. and Schwartz, M.	https://dx.doi.org/10.1111/dmcn.14661	abstract only
Fluctuations of motor functions in postoperative course in children treated for lower limbs spasticity by selective dorsal rhizotomy	2020	Developmental Medicine and Child Neurology	62		19	Luszawski, J. and Jarczyk, M. and M and era, M. and Stanczyk, K.	https://dx.doi.org/10.1111/dmcn.14688	abstract only
Evaluation of pre-and post-operative ambulatory oxygen consumption in patients who have undergone selective dorsal rhizotomy (SDR) for lower extremity spasticity	2020	Journal of Neurosurgery	132	4	116	Ahmed, R. G. E. and Graber, S. and Cowie, K. and Oleszek, J. and Bodkin, A. and Carollo, J. and Wilkinson, C.	https://dx.doi.org/10.3171/2020.4.JNS.AANS2020abstracts	abstract only
Conus-level combined dorsal and ventral lumbar rhizotomy for treatment of mixed hypertonia: technical note and complications	2020	Journal of neurosurgery. Pediatrics	27	1	102-107	Ahluwalia, Ranbir and Bass, Patrick and Flynn, Laura and Martin, Elizabeth and Riordan, Heather and Lawrence, Alice and Naftel, Robert P.	https://dx.doi.org/10.3171/2020.6.PEDS20295	Related to surgical procedure - not outcome
Selective dorsal rhizotomy for spasticity treatment: A new surgical method in Slovenia	2020	Zdravniski Vestnik	89	1	73 EP - 84	Spazzapan, P. and Velnar, T. and Rodi, Z. and Kos, N. and Kupsch, A. and Bosnjak, R.	https://dx.doi.org/10.6016/ZdravVestn.2898	review
Short-term functional outcomes of infra-conus mini-laminotomy for selective dorsal rhizotomy: A surgical and rehabilitative perspective	2020	Journal of Neurosurgery Pediatrics	25	3	5	Marupudi, N. I. and Ayoubi, L. and Concepcion, M. and Pelshaw, C. and Erl and son, E.		abstract only
Advances on selective posterior rhizotomy for lower limb function in patients with cerebral palsy	2020	Zhongguo gu shang = China journal of orthopaedics and traumatology	33	5	489-492	Xu, J. and Xu, L. and Zeng, J. and Hu, C. Y. and Ren, J. P. and Zhao, Y. and Wang, L. and Zhao, Y. L. and Mu, X. H.	https://dx.doi.org/10.12200/j.issn.1003-0034.2020.05.020	review
Urodynamic Findings in Children with Cerebral Palsy Before Dorsal Rhizotomy Surgery	2021	Journal of Urological Surgery	8	1	33-39	Tanƒ±dƒ±r, Yƒ±l√∂ren and √ñzgen, Mahir B√ºlent and √ñzek, Memet and Tarcan, Tufan	10.4274/jus.galenos.2020.3738	not outcome
The medium-term effects of selective dorsal rhizotomy on gait compared to a matched cerebral palsy control group	2021	Gait and Posture	90		141-142	Marron, A. and O'Sullivan, R. and Kiernan, D.	https://dx.doi.org/10.1016/j.gaitpost.2021.09.074	abstract only
Functional mobility in ambulatory children with bilateral spastic cerebral palsy at two years following single-level selective dorsal rhizotomy	2021	Developmental Medicine and Child Neurology	63		33-34	Chugh, D. and Cawker, S. and Aquilina, K. and G and ekar, A. and Horton, M. and Rozborska, A. and Vamplew, Z. and Main, E.	https://dx.doi.org/10.1111/dmcn.14881	abstract only
Parent-reported daily activities and mobility changes in ambulatory children with cerebral palsy one year after selective dorsal rhizotomy	2021	Developmental Medicine and Child Neurology	63		36	Foster, S. and Chugh, D. and Aquilina, K. and Cawker, S.	https://dx.doi.org/10.1111/dmcn.14881	abstract only
Experience of using PEDI-CAT as an evaluation of functional changes in children with cerebral palsy following selective dorsal rhizotomy surgery	2021	Developmental Medicine and Child Neurology	63		65	Foster, S. and Chugh, D. and Aquilina, K. and Cawker, S.	https://dx.doi.org/10.1111/dmcn.14881	abstract only
Which children with cerebral palsy benefit the most after selective dorsal rhizotomy and intensive physiotherapy program?	2021	Developmental Medicine and Child Neurology	63		9	Groleger Srsen, K. and Jemec Stukl, I. and Majdic, N.	https://dx.doi.org/10.1111/dmcn.14881	abstract only
Motor Improvements after Selective Dorsal Rhizotomy (SDR) for GMFCS III and IV Levels Cerebral Palsy Children	2021	Stereotactic and Functional Neurosurgery	99		151-152	Mertens, P. and Fustier, A. and Brinzeu, A. and Isabelle, P. and Valayer, E. C. and Bernard, J. C.	https://dx.doi.org/10.1159/000520618	abstract only
Efficacy of Selective Dorsal Rhizotomy on Motor Function of Ambulant Children With Spastic Diplegia	2021	https://clinicaltrials.gov/show/NCT04997044				Nct		Protocol
Improvement of Breath Control after Selective Dorsal Rhizotomy in Children with Cerebral Palsy	2022	Child's Nervous System	38	12	2506	Yoon, E. J. and Erl and son, E. and Concepcion, M. and Choss, S. and Woehrlen, T. and Tong, D. and Marupudi, N. I.	https://dx.doi.org/10.1007/s00381-022-05754-7	abstract only
Outcomes of intensive versus minimal spasticity management for individuals with cerebral palsy: Gait outcomes for a long-term multi-center study	2022	Gait and Posture	97		S116-S117	McMulkin, M. and MacWilliams, B. and Duffy, E. and Munger, M. and Chen, B. and Novacheck, T. and Carter, L. and Mader, S. and Hayes, B. and Schwartz, M.	https://dx.doi.org/10.1016/j.gaitpost.2022.07.081	abstract only
Understanding the impact of selective dorsal rhizotomy in muscle energy expenditure during walking through neuro-musculoskeletal modeling	2022	Gait and Posture	97		S237-S238	Pablo Ravera, E. and Rozumalski, A.	https://dx.doi.org/10.1016/j.gaitpost.2022.07.145	abstract only
Modeling muscle force alteration during walking after selective dorsal rhizotomy	2022	Gait and Posture	97		S244-S245	Pablo Ravera, E. and Rozumalski, A.	https://dx.doi.org/10.1016/j.gaitpost.2022.07.148	abstract only
The medium-term effects of selective dorsal rhizotomy on gait compared to a matched cerebral palsy control group: a follow-up study	2022	Developmental Medicine and Child Neurology	64		49	Marron, A. and O'Sullivan, R. and Kiernan, D.	https://dx.doi.org/10.1111/dmcn.15214	abstract only
The Gait Outcomes Assessment List (GOAL) Questionnaire Demonstrates Responsiveness to Change Post Selective Dorsal Rhizotomy in Children with Cerebral Palsy	2022	Developmental Medicine and Child Neurology	64		106-107	Stout, J. and Walt, K. and Georgiadis, A. and Koop, S. and Boyer, E.	https://dx.doi.org/10.1111/dmcn.15356	abstract only
Minimally-invasive interlaminar approach for infra-conus selective dorsal rhizotomy	2022	Journal of Neurosurgery Pediatrics	29	3	37	Marupudi, N. I. and Lawless, M. H. and Erl and son, E. and Sood, S. and Ham, S.	https://dx.doi.org/10.3171/2022.3.PEDS.ASPN2022Abstracts	abstract only
Effect of intraoperative neurophysiological monitoring on lumbar 5 selective posterior rhizotomy in patients with cerebral palsy	2022	Journal of Clinical Pediatric Surgery	21	10	917 EP - 922	Juan, F. and Xiaodong, W. and Suhua, M. and Xinxin, H. and Yao, C. and Ying, C. and Jici, W. and Shijie, W.	https://dx.doi.org/10.3760/cma.j.cn101785-202205022-004	not sdr outcome
Application of bispectral index during single-level selective dorsal rhizotomy	2022	Journal of Clinical Pediatric Surgery	21	10	947 EP - 952	Wang, G. and Wang, J. and Jiang, W. and Liu, J.	https://dx.doi.org/10.3760/cma.j.cn101785-202205053-009	not sdr outcome
Predicting Functional Outcomes Following Surgical Intervention and Inpatient Rehabilitation Stay in Children with Cerebral Palsy...American Congress of Rehabilitation Medicine (ACRM) 99th Annual Conference, November 8-11, 2022, Chicago, Illinois	2023	Archives of Physical Medicine & Rehabilitation	104	3	e44-e45	Niedzwecki, Christian	10.1016/j.apmr.2022.12.128	abstract only
Patient-and Caregiver-Reported Outcome Measures after Single-Level Selective Dorsal Rhizotomy in Pediatric and Young Adult Patients with Spastic Cerebral Palsy	2023	Pediatric Neurosurgery	58	3	128-135	Rasadurai, A. and Frank, N. A. and Greuter, L. A. and Licci, M. and Weber, P. and J√ºnemann, S. and Guzman, R. and Soleman, J.	10.1159/000530748	wrong population
Effect of selective dorsal rhizotomy on muscle morphology, spasticity, gait and gross motor function in children with spastic cerebral palsy	2023	Gait and Posture	106		S215-S216	Verreydt, I. and Van Campenhout, A. and Molenaers, G. and Hanssen, B. and De Beukelaer, N. and V and ekerckhove, I. and Papageorgiou, E. and Dewit, T. and Huenaerts, C. and Desloovere, K.	https://dx.doi.org/10.1016/j.gaitpost.2023.07.259	abstract only
Proteomic analysis of cerebrospinal fluid exosomes derived from cerebral palsy children	2023	Chinese Journal of Tissue Engineering Research	27	6	903 EP - 908	Zhang, H. J. and Deng, B. W. and Jiang, S. Y. and Zhao, Y. and Ren, J. P. and Xu, L. and Mu, X. H.	https://dx.doi.org/10.12307/2023.262	not relevant
Medium-term functional goals of Selective Dorsal Rhizotomy (RDS) combined with intensive rehabilitation treatment in children with Cerebral Palsy (CP)	2023	Neurologie und Rehabilitation	29		S124-S125	Frascarelli, F. and Esposito, G. and Ceccatelli, V. and Carbonetti, R. and Cordone, G. and Recchiuti, V.	https://dx.doi.org/10.14624/NR23S1001	abstract only
Selective dorsal rhizotomy outcomes in children with spastic cerebral palsy: A retrospective study in Jordan	2023	Annals of Neurology	94		S39-S40	Al-kharabsheh, Y. and Hmade, A. and Al, Khawaja and Altaher, M. and Alfalojy and Bani-Ahmad, A. and Anunoby and Cirstea, C.		abstract only
Intraoperative Neurophysiology Clues to Predict Success from Selective Dorsal Rhizotomy for Spastic Diplegic and Hemiplegic Cerebral Palsy	2023	Neurosurgery	69		55	Busse, S. and Gegg, C.		abstract only
Postoperative pain and pain management following selective dorsal rhizotomy	2024	Bmj Paediatrics Open	8	1		Adams, I. G. and Jayaweera, R. and Lewis, J. and Badawi, N. and Abdel-Latif, M. E. and Paget, S.	10.1136/bmjpo-2023-002381	Related to surgical procedure - not outcome
Enhancing understanding and optimizing outcomes: insights from selective dorsal rhizotomy in pediatric cerebral palsy	2024	Translational Pediatrics	13	5	873-874	Wang, R. and Jiang, W. B. and Wei, M. and Wang, J. L. and Yu, X. D. and Xiao, B. and Zhan, Q. J.	10.21037/tp-24-106	review
Minimally Invasive Focal Selective Dorsal Rhizotomy: A Novel Approach to Children with Spastic Diplegia	2024	Journal of Neurosurgery: Pediatrics	33	3	55	Gadgil, N. and Schwabe, A. and Wright, E. and Shilt, J. and Weiner, H. and Curry, D.	https://dx.doi.org/10.3171/2024.3.PEDS.ASPN2024Abstracts	abstract only
