# Supplementary material for: Outcomes of selective dorsal rhizotomy in ambulatory children and young people with cerebral palsy: A scoping review
Source: Dev Med Child Neurol. 2025 Sep 19;68(2):175–86. doi: 10.1111/dmcn.16496 (PMC12766555; doi:10.1111/dmcn.16496)
Supplement: Supplementary file 6 — Table S2: Included studies. [file DMCN-68-175-s003.xlsx]

## Sheet: ALL
No.	Author	Year	Institute/ Region/Country	country	Journal	Full Study Title	Study Design	Control/ comparsion group	Control/ comparsion group	Level of Evidence	GMFCS Level	Topography	Total Sample	SDR -group	SDR group -GMFCS level (I,II,III)/ subgroup not reported	Age at Surgery (SDR) mean	Age at Surgery (SDR) median	Age at FU Mean (SD)	Age at FU (median)	Sex ratio	Follow-up evaluation time-points	Length of FU	Outcome Measure/evaluative tool
1	Abbot	1993	New York	USA	Neurosurgery	Selective dorsal rhizotomy: outcome and complications in treating spastic cerebral palsy	Retrospective	N		IV	Not reported	not reported	200	200		5.9 years (range: 2.5 to 6.5 years)				not reported	pre and one-year post	Short-term	Tone, Rom, Post-op complications;
2	Abd-Elmonem	2023	Cairo	Egypt	Neuro rehabilittaion	Effect of physical training on motor function of ambulant children with diplegia after selective dorsal rhizotomy: A randomized controlled study	RCT	Y	Physiotherapy Only	II	II, III	spastic diplegia	42	21	21	5.75 +/- 1.05range: 5 to 8 years				9F: 8M	baseline, 6months and 1 year	Short-term	GMF, Functional balance, ECW, Functional capacity and SMC were assessed by gross motor function measure (GMFM-88), pediatric balance scale (PBS), energy expenditure index (EEI), six-minute walking test (6MWT) and selective control assessment of lower extremity (SCALE),
3	Abel et al	2005	Virginia,USA	USA	Journal of Neurosurgery	Biomechanical changes in gait following selective dorsal rhizotomy	Prospective: age-matched TD control	Y	CP-non SDR	III	I-III	GMFCS level I= 1, II= 4, III= 5	20	10	10	3 to 14.9 years (mean 8.5 years)				not reported	9 to 12 months postsurgery (mean 10.7 months)	Short-term	3D-GA
4	Able et al	1998	Seattle	USA	Neurological Focus	Comparison of functional outcomes from ortopaedic and neurosurgical interventions in spastic diplegia	Retrospective	Y	ortho Sx	IV		spastic diplegia	30	16	16	5.85 years (2.24) (range: 3.2 to 12.7 years)				not reported	pre and 12 months	Short-term	GMFM-88, 3DGA
5	Adams et al	1995	Calfornia	USA	Pediatric Neurosurgery	Food contact pattern following selective dorsal rhizotomy	Prospective	N		IV	II and III	13 sppastic diplegia (premature infants) , 1 hemiplegia secondary to cerebral gunshot wound	14	14	14		4.6 to 23.5 years (median age: 6.5 years)			not reported	pre-op and 6-14 months following surgery (mean 8.3 months).	Short-term	Gait Analysis; PROM, Spasticity
6	Ailon et al;	2015	Vancouver	Canada	Childs Ner System	Long-term outcome after selective dorsal rhizotomy in children with spastic cerebral palsy	Retrospective	N		IV	II -III; IV-V	8 at level II, 16 at level III, 17 at level IV, 3 at level V.	44	44	24	4.5 years (range: 2.9 to7.7 years)				not reported	6 months to >10 years ; mean of 14.4 years	Short to long-term	Spasticity (MAS), ROM, muscle strength (MRC), GMFM, and a locally developed motor function score (VMFM) that was used prior to the availability of the GMFM.
7	Ates et al	2020	Minnesota	USA	Frontiers in Pediatrics	Effects of Selective Dorsal Rhizotomy on Ankle Joint Function in Patients With Cerebral Palsy	Retrospective	N		IV	I-III	sp diplegic	10	10	10		median age 6 years 2 month at the time of surgery; min: 3 years 6 months, max: 8 years 7 months, interquartile range: 2 years 8 months			5F : 5M	13 months (min: 10 months, max: 17 months, interquartile range: 3 months and 9 days)	Short-term	3D-GA- Kinematic and Kinetic; EMG, Spasticity, ROM
8	Bakir et al;	2013	Berlin	Germany	PLOS open access	Temporal but not spatial variablility during gait is reuced after SDR in children with CP	Prospective	Y	TD	III	I-III	Predominantly spastic bilateral CP	23	12	12	6.1 (+/- 1.3, range: 4.4 to 8.5 years)				5 F : 7 M	pre and 12 months post	Short-term	GMFM-88, MMT, MAS, Gait parameters
9	Beck et al	1993	Texas	USA	American Journal of Occupational Therapy	IMPROVEMENT IN UPPER EXTREMITY FUNCTION AND TRUNK CONTROL AFTER SELECTIVE POSTERIOR RHIZOTOMY	Prospective	N		IV	8-ambulatory, 6 non-ambulatoy	sp di or quad	14	14	8	range: 3 to18 years				3 F : 11 M	baseline and one year	Short-term	Video recording of gross and fine motor function rated on a 1-5 scale ( 1= indpendent, 5= unable to maintain)
10	Belanger et al	2022	Colorado	USA	Child Nervous System	Spinal cord tethering after selective dorsal rhizotomy below the conus medullaris	Case report	N		V	II, III	Spastic diparetic CP	2	2	2	4 and 6 years				1F : 1M	one year	Short-term	Spinal cord tethering post-SDR complication
11	Bloom, K. K. and Nazar, G. B.	1994	Louisville	USA	Child's Nervous System	Functional assessment following selective posterior rhizotomy in spastic cerebral palsy	Prospective	N		IV	Not reported	8 sp di, 8 sp quad	16	16		range: 3 to 12 years				not specified	pre and one year	Short-term	PEDI- domains function, social, caregiver assistance, modifications
12	Bolster et al.;	2013	Amsterdam	The Netherlands	DMCN	Long-term effects of SDR on GMF in ambulant children with spastic bilateral CP, compared with refernece centiles	Prospective	N		IV	I-III	I= 7, II= 4, III= 18	29	29	29		6 years 4 months, range: 2 years 10 months –12 years 1month)			11 F : 18 M	5 and 10 years after SDR	Medium to long-term	GMFM-66, centiles; long-term spinal side-effects, additional orthopaedic and toxin interventions
13	Boscarino	1993	Conneticut	USA	J of pediatric orthopedics	Effects of selective dorsal rhizotomy on gait in children with cerebral palsy	Prospective	N		IV		Independednt ambulator = 9 , dependent ( walking aid) = 8	19	19	19						pre and one-year post	Short-term	Joint range of motion (ROM) and muscle tone, three-dimensional motion analysis, and dynamic electromyography (EMG).
14	Buckon et al,	2004	Oregon	USA	Archives of Physical Medicine and Rehabilitation	Selective dorsal rhizotomy versus orthopedic surgery: A multidimensional assessment of outcome efficacy	Prospective	Y	Ortho Sx	III	I-III	Spastic diplegia	25	18	18	71.3 months (range: 49 to 123 months)				3 F : 15 M	before, 6 months, 1 year, and 2 years post-surgery	Short-term	GMFM, GMPM, PEDI
15	Buckon et al,	2002	Oregon	USA	Archives of Physical Medicine and Rehabilitation	Objective measurement of muscle strength in children with spastic diplegia after selective dorsal rhizotomy	Prospective	Y	age-matched control-CP	III	I-III	TD children	10 + 8	10	10	63 months (range: 48 to 86 months)				1 F : 9 M	before, 6 and 1 year after	Short-term	Absolute and normalized values of isometric strength; and alterations in the frequency of co- contraction
16	Buckon et al,	1997	Oregon	USA	Archives of physical medicine and rehabilitation	Developmental skills of children with spastic diplegia: functional and qualitative changes after selective dorsal rhizotomy	Prospective	N	N	IV	Not reported	sp di	26	26		mean: 6 years 3 months (range:3 years 8 months to 10 years 11months )				11 F: 15 M	baseline, 6 and 12 months	Short-term	MAS, PROM, assessment/grading of 6 developmental positions and 6 transitional movements
17	Buckon et al,	1996	Oregon	USA	DMCN	Assessment of UE function in children with spastic diplegia before and after SDR	Prospective	N		IV	not reported	spastic diplegia	26	26		3.8 years to 10.11 years (mean: 6.0 years)				11 F : 15 M	pre and 1 year	Short-term	MAS, grasp strength- dynamometer, MMT- muscle strenght; Peabody( <4.5 years old, N=6); BOTMP>4.5 yearss old. N= 16); Video recodring of UE manipulation; ADLs
18	Carraro et al;	2014	Italy	Italy	Eu Jo Paed Neur	Multidimensional outcome measures of SDR in sp CP	Prospective	N		IV	II, III	sp diplegic	9	9	9	mean +/- SD: (7.9 +/- 3.2 years)				3 F : 6M	12 month post	Short-term	AS, ROM, MMRC, SMC-scale, 3D-GA, Energy cost; GMFM, WeeFIM
19	Carroll et al	1998	Utah	USA	Journal of Pediatric Orthopaedics	Orthopedic procedures after rhizotomy	Retrospective	N		IV	Not reported	spastic quadriplegics (59 ) or diplegics (39); six were triplegics, and eight were hemiplegics.	131	112		7 years				not reported	Average length of follow-up was 7.9 years.	Long-term	MAS, PROM, walking ability, radiographs; type and timing of ortho Sx; incidence of hip dysplasia- Reimers index
20	Chan et al	2013	Hongkong	China	J od Ortho,, Trauma and Rehab	Hip Development After Selective Dorsal Rhizotomy in Patients with Cerebral Palsy	Retrospective	N		IV	I-V	spastic diplegia- 45; triplegic -3	53	53	43	7.9 +/- 2.2. years (range: 4 to15 years)				23F : 30 M	average 5.3 years; minimum 12 months	Short to medium-term	The centre-edge angle of Wiberg (CEA) and the Reimer’s migration index (RMI) were used in the radiological assessment of hip coverage and subluxation
21	Chan et al	2008	Hongkong	China	Pediatric neurology	Selective dorsal rhizotomy in Hong Kong: multidimensional outcome measures	Prospective	N		IV	I-IV	GMFCS level I= 8, II= 4, III= 7, IV=2	21	21	19	mean age: 8.57 years( range: 5.96 to 11.18 years)				9 F: 12 M	before, 6 and 12 months	Short-term	MAS, PROM, GMFM, PEDI, COPM, 3DGA, SMC, radiographs, urodynamic study
22	Chen, et al	2014		China	Chinese medical Journal	Individualized neurosurgical treatments of spastic cerebral palsy	Retrospective	N		IV	I-V	walk independently 345	452	164	not clear	3 to 28 years - whole sample				not clear	6 to 24 months	Short-term	Muscle spasms ( comrehensive spasm index - including, muscle tone, tendon reflexes and spasms)
23	Chen, et al	2023	Beging	China	Chinese Journal of Neurosurgery	Analysis of complications of selective posterior rhizotomy combined with replacement laminoplasty for the treatment of spastic cerebral palsy	Retrospective	N		IV	Not clear	Not clear	785	785	not clear						6 months to 3 years	Short to medium-term	GMFM, Modified Ashworth, Complications - short and long-term
24	Chicoine et al	1997	St. Louis	USA	Journal of Neurosurgery	Selective dorsal rhizotomy and rates of orthopedic surgery in children with spastic cerebral palsy	Prospective	N	N	IV	Not reported	58 cases of spastic quadriple- gia (33%), 116 of spastic diplegia (65%), and four of spastic hemiplegia (2%).	178	178		2 to 19 years (mean: 5.5 years)				not reported	24 to 70 months (mean 44 months)	Medium-term	Incidence of ortho sx
25	Chicoine et al	1996	St. Louis	USA	Neurosurgery	Predictors of ability to walk after selective dorsal rhizotomy in children with cerebral palsy	Prospective	N	N	IV	Not reported	73 % sp di, 24% sp quad and 2 %hemi	90	90		2 to 6 years (mean: 3.8 years)				not reported	7 to 66 months (mean, 21.0 mo).	Short to medium-term	Voluntary ankle DF movements with KE and KF; gait score
26	Chiu et al	2014	Hongkong	China	International urology and nephrology	Does selective dorsal rhizotomy improve bladder function in children with cerebral palsy?	Retrospective	N		IV	Not reported	diplegia (49); triplegia (2), Quadriplegia (3)	56	56		7.7 years (range: 4 to15 years)		UDS --mean of 8.4 ± 3.6 months after operation.		not reported	8.4 ± 3.6 months after operation	Short-term	Urinary symptoms including urgency, frequency, and incontinence before and after operation were obtained from patients’ parents or main carer. Any urgency or incontinence were considered as positive symptoms. Urodynamic studies (UDS) were performed in a subset of patients before and after operation.
27	Chow et al	2024	Hongkong	China	child's nervous system	Functional outcome after selective dorsal rhizotomy: a retrospective case control study	Retrospective: case control	Y	No SDR	IV	I-III	spastic diplegia	15+12	15	15			16.4 +/− 2.1 years		7F : 8 M	6-12 years post-SDR	Long-term	Spasticity- MAS, PROM-goniometer, strenth-MRC, Scoliosis, Hip subluxation, patella alta, Physical activity- 6MWT- enery consumption and walking disstance, EVGS- walking quality; FAQ, CPQoL, Complicationsof SDR, pain, spinal deformity, bowel and urinary problem; perceived effectiveness and worthiness of SDR
28	Chugh et al	2024	London	UK	Physical and Occupational Therapy	I Didn’t Know What Was Going to Happen’: Children’s and Young People’s Experiences and Their Involvement Before and After Selectiven Dorsal Rhizotomy	Qualitative	N			II-IV	Bilateral cerebral palsy	5	5	4	8-12 years				2F: 3M	3 to 6 years post-SDR	Medium-term	Qualitative- CYP experience and perspective on SDR
29	Chugh et al	2024	London	UK	Physiotherapy Canada	Quality of Movement Changes in Ambulatory Children with Cerebral Palsy 1 Year after Selective Dorsal Rhizotomy	Retrospective	N		IV	II= 81, III = 30	Bilateral Spastic cerebral palsy	48	48	48	7 years 11 months (SD = 2 years 3 months)				20 F: 28 M	baseline, 6 and 12 months	Short-term	Quality Functiion Measure, Gross motor function Measure
30	Cobb and Boop	1994	Arkansas	USA	Paediatric Neurosurgery	Replacement laminosplast in SDR: possible protection against the development of MSK pain	Retrospective	N		IV	non ambulatory = 5, ambulatory =20		35	35	20	mean 8.5 years, range 3 to 28 years				14 F: 21M	24-35 months post-SDR FU	Short to medium-term	Incidence of back pain following SDR with/ without replacement lamonoplasty
31	Cole et al;	2007	Oswestry	UK	Arch Dis Child	SDR for children with CP: Oswestry experience	Prospective	N		IV	I-III	soastic diplegia, 1-hemiplegia, 1-HSP	19	19	19	8 years 7 months				6 F : 13 M	18 month post-SDR	Short-term	GMFCS, 3D-GA gait parameters, MMT, BMI post-op complications reported
32	Craft et al	1995	St. Louis	USA	Pediatric Neurosurgery	Changes in cognitive performance in children with spastic diplegic cerebral palsy following selective dorsal rhizotomy	Prospective	Y	9 sp di, 24 TD	III	Not reported	Spastic diplegia	16	16	16	7.7 years (range: 5 to 12 years)				not reported	baseline and 6 months after SDR	Short-term	Visual Attention Task; Woodcock Johnson Psychoeducational Battery Measures.
33	Daunter	2017	Michigan	USA	DMCN	Long-term impact of childhood selective dorsal rhizotomy on pain, fatigue, and function: a case–control study	Survey: Case control	Y	adults with CP	IV	I-IV	GMFCS Level I= 28, II= 4, III= 4, IV= 1	88	38	20			27 years 4 months (SD: 4 years 6 months)		18 F: 20 M	average 22y after SDR (11y 7m–28y 4m)	Long-term (adults)	The survey included demographic information and information about motor function, communication abilities, medical treatments (including whether participants had ever had a baclofen pump, tendon lengthening surgery, or hip surgery), life satisfaction, health perception, and self- reported inputs of body mass index (self-reported weight and height). Demographic information included sex, living sit…
34	de Monaco	2024	Sao Paulo	Brazil	Child's Nervous System	Impact of selective dorsal rhizotomy to cerebral palsy children caregivers’ burden	Survey: Case control	Y	without SDR	IV	Not clear	spastic cerebral palsy	67	36				8.48 ± 2.39 years		16 F : 20 M	one-time point after surgery but at diiferent stages at the time of FU	Long-term	Burden Interview Questionnaire (BIQ)
35	Dekopov et al	2015	Moscow	Russia	Zhurnal voprosy neirokhirurgii imeni N. N. Burdenko	Long-term outcomes of SDR in various groups of cerebral palsy (CP) patients	Prospective	N		IV	Not clear (? more involved CYP, considering the baseline GMFM score)	spastic paraparesis and tetraparesis	47	47		Mean+/- SD: 7.4±6.1 years.				15 F : 32 M	12 months to 7 years	Short to medium-term	Ashworth, ROM and GMFM-88; complications; interventions before SDR
36	Duc Lein	2024	Hanoi	Vietnam	Word Neurosurgery	Selective Dorsal Rhizotomy for Spastic Cerebral Palsy: Report of 18 Cases Performed in the North of Vietnam	Case series	N		IV	Not reported	spastic diplegia = 6, hemi = 3, Triplegic =1	18	18		range: 2 to 14 years				5 F: 13 M	6 and 12 months	Short-term	Spasticty- MAS,
37	Dudgeon et al;	1994	Seattle	USA	Arch Phy Med and Rehab- APMR	Prospective Measurement of Functional Changes After SDR	Prospective	N		IV	not reported	20= spastci diplegia, 9=spastic quad	29	29		8.14 years, SD: 4.09, range: 3.7- 22 years	6.9 years			not reported	6 months and 1 year post-SDR	Short-term	PEDI- Self-care and functional mobility; 3 tasks for UL reach and coordinaton - rated on an ordinal csale,
38	Dudley et al;	2013	Montreal	Canada	J of NS pediatrics	Long-term functional benefits of SDR for sp CP	Retrospective	N		IV	I-IV; GMFCS was not available at the start of the study therefore not all children were classified as such pre- op;	sp di (65), sp tri (5), sp quad (11)	102	102		5 years (range: 3 to10.5 years)				40 F: 65 M	baseline, 1, 5, 10, and 15 years	Short to long-term	GMFM-88, PEDI, Ashworth scale, Ontario Motor Growth curves; additional orthopaedic and toxin interventions
39	Duffy et al	2020	Minnesota	USA	Developmental medicine and child neurology	Comparing short-term outcomes between conus medullaris and cauda equina surgical techniques of selective dorsal rhizotomy	Retrospective	N		IV	GMFCS level I= 11, II= 37, III= 30, IV= 2	Hemiplegia= 1, Diplegia =57, Triplegia= 17, Quadriplegia= 5	80	80	78	6 years 6 months (conus SD 1 year 10 months; cauda SD 1year 9 month)				36 F: 44 M	10 months 19 days, 8 to 36 months post-SDR (follow-up).	Short-term	AS, ROM, 3D-GA- Kinematic data, GMFM-88/66, FAQ, Transient complications
40	Eliasson et al	2000	Stockholm	Sweden	Physical and Occupational Therapy in Pediatrics	Parents' perspectives of changes in movement affecting daily life following selective dorsal rhizotomy in children with cerebral palsy	Qualitative	N			Not reported	spastic diplegia	7 parents	7		4 to 8 years				2 F: 5 M	one year	Short-term	Parents opinion on changes affecting daily movements after SDR
41	Engsberg et al	2007	St. Louis	USA	Journal of Neurosurgery	Predicting functional change from preintervention measures in selective dorsal rhizotomy	Prospective	N		IV	I-III	GMFCS level I= 11, II= 5, III= 6	22	22	22	8.5 ± 3.9 years				12 F : 10 M	2 years post-SDR ( avg 20 months )	Short-term	Spasticity and strenght -isokinetic dynamometer, GMFM-66, Gait analysis
42	Engsberg et al	2006	St. Louis	USA	Journal of Neurosurgery	Effect of selective dorsal rhizotomy in the treatment of children with cerebral palsy	Prospective	Y	SDR+PT& PT only group + 40 TD children	III	I-III	GMFCS level I= 12, II= 11, III= 8	68	31	31	mean ± SD (9 ± 5.3 years of age)				16 F : 15 M	8 and 20 months post-SDR	Short-term	Spasticity and strength using isokinetic dynamometer, GMFM, Gait Analysis
43	Engsberg et al	2004	St. Louis	USA	Journal of Applied Biomechanics	Quantifying Active Ankle Range of Motion in Cerebral Palsy Following Selective Dorsal Rhizotomy	Prospective	Y	PT Rx and TD	III	I-III	GMFCS level I= 2, II= 4, III= 6	12 + 14 + 20	12	12	7.0 years, SD: 3.9, range: 3 to 16 years				4 F: 8M	8-months FU	Short-term	Passive reflective surface markers were placed bilaterally on each child at the (a) fifth metatarsal head, (b) posterior aspect of calcaneus, and (c) lateral malleolus. A video camera, part of a PEAK motion analysis system, was used to record the 2-D sagittal plane locations of the markers (60 Hz) during tbe tests.
44	Engsberg et al	2002	St. Louis	USA	Developmental Medicine and Child Neurology	Changes in hip spasticity and strength following selective dorsal rhizotomy and physical therapy for spastic cerebral palsy	Prospective	Y	TD children	III	I-III	sp diplegia, GMFCS level I = 8, II=6, III = 10	24 + 35	24	24	8 years 5 months, SD: 4 years 4 months, range: 4 to 18;				11F : 13 M	before and 8 months post	Short-term	For the spasticity measure, the dynamometer quantified the resistive torque of the hip adductors during passive abduction at 4 speeds. The adductor strength test recorded a maximum concentric contraction.
45	Engsberg et al	1999	St. Louis	USA	Journal of Neurosurgery	Changes in ankle spasticity and strength following selective dorsal rhizotomy and physical therapy for spastic cerebral palsy	Prospective	Y	TD children	III	Not reported	not provided	25 + 12	25		not given				not mentioned	pre and 8 months post	Short-term	Ankle spasticity and strength using Dynamometer
46	Engsberg et al	1998	St. Louis	USA	Journal of Neurosurgery	Spasticity and strength changes as a function of selective dorsal rhizotomy	Prospective	Y	TD children	IV	Not reported	sp diplegia	19 + 6	19	19	mean age: 9 years, SD: 4.2 years, range: 4to16 years				10 F: 9 M	pre and 8 months post	Short-term	Dynamometer-Spasticity, Strength
47	Feger et al	2015	Virginia	USA	AA of phycical Med & Rehab	Comparative Effects of Multilevel Muscle Tendon Surgery, Osteotomies, and Dorsal Rhizotomy on Functional and Gait Outcome Measures for Children With Cerebral Palsy	Retrospective	Y	SDR v no SDR	IV	I-III	SDR group- di	94	8	8	7.8 years, SD: 4.5 years				3F : 5M	20.8 (5.5) [range 13-31] months	Short-term	GMFM and temporal, kinematic, and kinetic gait variables of the hip, knee, and ankle.
48	Floeter et al	2014	Berlin	Germany	Hip International	Changes in hip geometry after SDR in children with CP	Prospective	N		IV	I-III	spasticity	33	33		mean: 6.7 +/- 2.4 years, (range: 2.7 to 11.75 years)				14 F :19M	18 (±6); Mean follow-up was 18 months (range 12-29 months).	Short-term	MAS, Hip x-rays, GMFM-88
49	Forst et al	2022	Minnesota	USA	American Journal of OT	Impact of Occupational Therapy on Self-Care After Selective Dorsal Rhizotomy Among Children With Cerebral Palsy	Retrospective	N		IV	I-III	I=3, II= 40, III= 30	73	73	73	7.0 years, SD: 2.8, range: 4 to 17 years				34 F : 39 M	short-term; baseline after discharge and one-year after SDR	Short-term	PEDI-CAT, Wee-FIM, finemotor dexterity, Grip strenght, Pinch,
50	Funk et al	2016	Berlin	Germany	Childs Nervous System	Monosegmental laminoplasty for selective dorsal rhizotomy-operative technique and influence on the development of scoliosis in ambulatory children with cerebral palsy	Prospective	N		IV	I-III	GMFCS level I= 15, II= 30, III= 27	72	72	72	mean: 7.2 years, SD ± 2.9 years, range: 2.7–17.1 years		10.0 ± 3.1 years (range: 5.2 to 20.7years)		29 F : 43M	1,2 and 5 years	Short to medium-term	Spinal radiographs, case notes
51	Funk et al;	2015	Berlin	Germany	Res in dev disabilities	Predictors for the benefit of selective dorsal rhizotomy	Prospective	N		IV	I, II	bilateral spastic CP	54	54	54	Mean: 6.9 years, SD: +/- 2.9 years				25 F : 29 M	baseline, 12 and 24 months	Short-term	GMFM-88, MAS, MMT, BMI (Personal and environmental factors were evaluated in the context of an extensive preoperative history taken in a multidisciplinary setting with special emphasis on the availability of postoperative therapy and the amount of physical activities during the child’s leisure time-- but not reported)
52	Gadgil et al	2024	Texas	USA	JNS Pediatrics	Focal selective dorsal rhizotomy and concurrent deformity correction: a combined approach	Retrospective	N		IV	I, II	spastic diplegia = 6, hemi = 3, Triplegic =1	10	10	10	5 to 13 years				5F : 5M	baseline and 1 year	Short-term	3D-GA. Modified Ashworth scale (MAS) and Gait Deviation Index (GDI)
53	Galarza et al	2001	UCLA, LA	USA	Acta Neurochirurgica	Functional assessment of children with cerebral palsy following limited (L4-S1) Selective Posterior Rhizotomy - A preliminary report	Prospective	N		IV	II	spastic diplegia	5	5	5	7 (3), 4 to12 years				1 F : 4 M	1 to 6 months (mean 3 months) following surgery.	Short-term	Spasticity, ROM, Gait
54	Gigante et al;	2013	New York	USA	J of NS pediatrics	Uoper Limb tone and SDR	Retrospective	N		IV	I-V	sp di and quadriplegia	42	42	24	10.2 +/- 5.6 (range: 3 to 21 years)				19 F : 23 M	16 months (2-40 months FU range)	Short-term	MAS- UE and LE
55	Gillespie et al	2021	Liverpool	UK	Child's Nervous System	The effect of GMFCS level, age, sex, and dystonia on multi-dimensional outcomes after selective dorsal rhizotomy: prospective observational study	Prospective	N		IV	I-V	Bilateral spastic cerebral palsy	42	42	32	mean: 6 years and 2 months ( SD: 3 years 4 months)	median age: 7 years			not clear	one and two year	Short-term	MAS, HAT -Hypertonia Assessment Tool, GMFM-66, CPQoL, PEDI, TUG, 6 MWT, FAQ,
56	Gimarc et al	2021	Seattle	USA	Pediatric Neurosurgery	Combined Selective Dorsal Rhizotomy and Single-Event Multilevel Surgery in a Child with Spastic Diplegic Cerebral Palsy: A Case Report	Case report	N		V	II	Spastic diplegic CP	1	1	1	7 years				1 F	4, 7, 12, and 20 months	Short-term	Functional mobility-FMS, GMFM, Spasticity, ROM, and Strength, details of orhopaedic procedure
57	Golan et al	2007	Montreal	Canada	Journal of neurosurgery	Spinal deformities following selective dorsal rhizotomy	Retrospective	N		IV	Ambulatory and non ambulatory	sp di, tri and quad	98	98	84	5.1 years				38 F : 60 M	5.8 years; range 1.1–11.5 years	Short to long-term	Spine radiographs
58	Gooch, J. L. and Walker, M. L.	1996	Utah	USA	Pediatric Neurosurgery	Spinal stenosis after total lumbar laminectomy for selective dorsal rhizotomy	Case report	N		V	Not reported	sp di	2	2	2	8 and 11 years				2 F	4 and 3 years follow up	Medium-term	Spinal stenosis complication
59	Graubert et al	2000	Seattle	USA	Journal of pediatric orthopedics	Changes in gait at 1 year post-selective dorsal rhizotomy: results of a prospective randomized study	RCT	Y	SDR + intensive PT V intensive PT only	II	I-IV	8 nonambulatory, 10 ambulatory	43	18	18	6.5 years (range: 3.25 to 14.5)				not reported	12 month post	Short-term	3D-GA
60	Grootveld et al	2016	Amsterdam	The Netherlands	J of Neurosurg Paediatrics	Sudden falls as a persistent complication of SDR surgery in children with bilateral spasticity	Case report	N		V	I, II	1 CP and 2 HSP	3	3	3	12, 6 and 7 years		23,14 and 11 years		1F : 2M	11, 7, 4 years after SDR (case report)	Medium to long-term	Sudden falls, GMFM-66, Hypersenstivity and paraesthesia
61	Grunt et al;	2010	Amsterdam	The Netherlands	Neuropediatrics	Effect of Selective Dorsal Rhizotomy on Gait in Children with Bilateral Spastic Paresis: Kinematic and EMC-Pattern Changes	Prospective	N		IV	I-III	Bilateral spasticity	30	30	30					11 F : 19 M	mean follow-up duration: 14.97 months: SD: 2.64 months: range: 12- 21 months	Short-term	EVGA, Surface EMG,
62	Grunt et al;	2010	Amsterdam	The Netherlands	CNS	Preoperative MRI findings and functional outcome after selective dorsal rhizotomy in children with bilateral spasticity	Retrospective	N		IV	I-III	Bilateral Spastic Paresis	19	19	19	6 years and 10 months (SD: 1 year and 6 months, range: 5 years and 9 months to 10 years and1 month).				6 F: 13 M	5 years and 4 months (range, 1 year and 1 month to 9 years).	Medium to long-term	GMFM-66
63	Gul et al,	1999	Vancouver	Canada	Paed Neurosurgery	long-term outcome after SPR in children with spastic CP	Retrospective	N		IV	Not clear	22-di, 10 quad, 1 hemi	33	33		age range: 2.2 to 9.7 years, mean age: 4.4 years				15 F : 18 M	pre, 1 and 5 years	Short to medium-term	MAS, Strength-MRC, ROM, ambulatory function- subjective comments, Motor Function Score; details of further ortho intervention
64	Gutknecht et al	2015	Minnesota	USA	DMCN	Ambulatory children with cerebral palsy do not exhibit unhealthy weight gain following selective dorsal rhizotomy	Retrospective	N		IV	not reported (as baseline data collected prior to GMFCS)	mixed - di (71%)	363	363		6 years (SD: 2 years 1month)				144 F : 219 M	6 to <24 months, 24 to <48 months, 48 to <72, and 72 to <96 months.	Short to long-term	BMI, FAQ, Energy consumption
65	Hays et al	1998	Seattle	USA	DMCN	Electrophysiological monitoring during selective dorsal rhizdomy, and spasticity and GMFH performance	Prospective	N		IV	Not reported	sp di - 85% ; sp Quad- 15 %	92	92		7.5 years;irs (3.89 [SD], range: 3.2 to 22.6 years).				39 F : 53 M	12 month post	Short-term	Spasticity- MAS and Spasticity measurement system; GMFM;
66	He et al	2002		China	Chinese Journal of Clinical Rehabilitation	Management of lower limbs spasm following cerebral palsy using selective posterior rhizotomy	Retrospective	N		IV			106	106		4 to16 years (avg: 7.5 years)				35 F : 71 M	6-36 months (avg 18 months)	Short-term	Ashworth, Reflexes, Complication - spasms, subjective improvements in walking ability, orthopaedic surgey
67	He et al	2022	Hongkong	China	Neurosurgery	Multidimensional Outcomes of Selective Dorsal Rhizotomy for Children With Spastic Cerebral Palsy: Single-Level Laminectomy vs Multiple-Level Laminotomy Techniques	Retrospective	N		IV	I-III	I= 19, II=16, III= 25	60	60	60	7.6 ± 2.1; range: 4.0-15.3 years				27 F : 33 M	short-term and long-term 1 years and 6 yearss (FU duration - 11.6 years +/- 3.8 )	Short to long-term	Spasticity, joint range of motions, gait kinetics, net oxygen consumption, gross motor activities-GMFM-88, functional outcomes-PEDI_CAT, and urological outcomes. Hip dysplasia and scoliosis rate were compared as long- term outcomes.
68	Heim et al	1995	St. Louis	USA	Journal of Neurosurgery	Changes in hip migration after selective dorsal rhizotomy for spastic quadriplegia in cerebral palsy	Prospective	N		IV	Not reported	sp quad ( 15 ambulatory)	45	45	15	2 to 9 years (average: 5 years 1 month)				23 F: 22 M	7 to 50 months (average 20 months)	Short-term	Hip migration percentage (MP) Reimers Iindex was computed on antero- posterior hip radiographs with an image analysis system and used as a measure of hip stability.
69	Hicdonmez et al	2005	Vancouver	Canada	Journal of Neurosurgery	Hip joint subluxation after selective dorsal rhizotomy for spastic cerebral palsy	Retrospective	N		IV	II-V	diplegia-44, quadriplegia-35, triplegia-2, hemiplegia-1	82	82	82	5.2 +/- 2.4 years.		9 +/- 3.2 years (rang:e 3.9 to 16.2 years, median: 8.8 years)		35 F: 47 M	mean: 4 years +/- 2.7 years (range 1–12.1 years; median 3.5 years;	Short to long-term	AP pelvic radiographs
70	Hodgkinson et al	1997	Lyon France	France	Stereotactic and Functional Neurosurgery	Selective dorsal rhizotomy in children with cerebral palsy - Results in 18 cases at one year postoperatively	Prospective	N		IV	Not reported	15 tetra and 3 tri plegics	18	18		9 years (range: 5.5 to 16.5 years)				6 F : 12 M	before and 1 year after SDR	Short-term	Subjective scale of spasticity(0-3) and movemnt isolation (0-2), PROM, muscle strength, GMFM; goals of SDR;walking scale; post-operative Cx; parents satisfaction - happy/unhappy; further orthopaedic Inervention reported
71	Horinek et al	2008	Prague	Czech Republic	Childs Nervous System	Two cases of improvement of smooth pursuit eye movements after selective posterior rhizotomy	Case report	N		V	III-IV	Spastic quadriplegia, severe spasticity LL, quadruspastic, spastic paraparesis	4	4	1	10, 16, 4, not stsated				1 F : 3 M	3 months	Short-term	Eye movements were registered by infrared video- oculography before and after the surgery.
72	Houle et al	1998	Montreal	Canada	Journal of Urology	Bladder function before and after selective dorsal rhizotomy in children with cerebral palsy	Prospective	N		IV	not reported	Unclear	35	35		mean :5.43 years ( SD: 2.1 years )				15 F : 25M	(mean 1.32 -+ 0.65 years).	Short-term	Urodynamic studies
73	Hoza et al	2009		Prague	Ceska a Slovenska Neurologie a Neurochirurgie	An Improvement in Smooth Pursuit Eye Movements and Phonation Following Selective Dorsal Rhizotomy	Prospective	N		IV	I-V		26	26	11	age: 13.2 ± 4.7 years				7F : 19M	pre and 3 months after SDR	Short-term	Muscle tone - MAS, Peacock grading for functional mobility; Eight patients underwent video oculography examination and 11 acoustic speech analysis. The measured parameters were the deviation from the fundamental frequency, shimmer, jitter and phonation index in the acoustic analysis of speech and the correlation coefficient of the horizontal stimulus in video oculography.Eye movements were regist…
74	Hurvitz et al	2013	Michigan	USA	Journal of Neurosurgery-Pediatrics	Functional outcomes of childhood dorsal rhizotomy in adults and adolescents with cerebral palsy Clinical article	Survey	N		iv	I-V	level I= 6, ii= 16, iii= 20, iv= 32, v = 14	88	88	48	mean: 6.0 years, (SD: ± 3.9 years)		25.6 ± 4.8 years		37 F : 51 M	19.6 ± 3.0 years	Long-term (adults)	Pain (NRS), GMFCS and MACS level ( self-report), Deiner SWLS, caregivers assitance; Health perception and SDR satisfaction, Post SDR treatments and demographic info; self-report on employment/ education/ living situation; Q1 of SF-36
75	Illum et al	2006		Denmark	Ugeskrift for Laeger	Selective dorsal rhizotomy for children with severe spastic cerebral diplegia	Retrospective	N		IV	Not clear (more involved CYP)	Three children had spastic paraplegia, 13 spastic diplegia, 4 spastic tetraplegia	20	20	not clear		4 to 16 years, median: 8 years			5F: 15 M	upto 60 months	Medium-term	Muscle tone, mobility- Illinois St. Louis scale, function- Montgomery scale, Orthopaedics, other intervention before/ after, orthotics; X-ray hip an dspine; No complications of SDR
76	Iorio-Morin et al	2020	Montreal	Canada	Neurosurgery	Selective Dorsal Root Rhizotomy for Spastic Cerebral Palsy: A Longitudinal Case-Control Analysis of Functional Outcome	Retrospective	Y	Own	IV	I-IV	Not clear	190	190	165		median age: 4.6 years (range; 2.9 to 9.3 years)			71F : 119M	preoperatively and at 1, 2, 3, 5, 10, and 15 years postoperatively ; Median follow-up was 5.3 years (range: 1-16.9) postoperatively	Short to long-term	GMFM-66
77	Jeffery et al	2019	Bristol	UK	World Neurosurgery	Surgical Outcomes of Single-Level Bilateral Selective Dorsal Rhizotomy for Spastic Diplegia in 150 Consecutive Patients	Prospective	N		IV	II-IV	BL sp CP	150	150	149		6 years, (range: 5 to 8 years )			63 F : 87 M	baseline, 6, 12, 24 months	Short-term	In-patient and FU complications
78	Jia et al	2013		China	Chinese journal of reparative and reconstructive surgery	Analysis of medium- and long-term effectiveness of selective posterior rhizotomy for spastic cerebral palsy	Retrospective	N		IV	Not clear	17 BLCP, 10 ULCP	27	27				10.1 years (range: 4 to 19 years)		13 F : 14 M	5-16 years (mean, 9.6 years)	Medium to long-term	Muscle strength, muscle tone, ambulatory function, the sharp foot and crossing-feet, knee jerk, ankle clonus, and Babinski’s sign were evaluated before and after operation; spine x-ray; Complications;
79	Jiang et al	2024	Shanghai	China	Acta Neurochirurgica	A preliminary study on the spasticity reduction of quadriceps after selective dorsal rhizotomy in pediatric cases of spastic cerebral palsy	Retrospective	N		IV	III-V	Diplegia= 10, Quadriplegia= 10, Level III= 12, IV= 6, V=2	22	22	12	7.8 years, range: 4.0 to 16.3 years.				8 F: 12 M	one week and upto 4 years	Short to medium-term	Spasticity - MAS and gross motor function- GMFM-66
80	Jiang et al	2022	Shanghai	China	Frontiers in paediatrics	Improvement of the gait pattern after selective dorsal rhizotomy derives from changes of kinematic parameters in the sagittal plane	Retrospective	N		IV	I- 13, II- 14, III-5	monoplegia= 4, Hemiplegia = 4, Diplegia = 24	32	32	32	Mean: 5.9 years, (SD: ± 2.1years)		years		6 F: 26 M	379 ± 187 days	Short-term	MAS, GMFM-66, 3DGA, GDI
81	Johnson et al	2004	Oregon	USA	Journal of Pediatric Orthopaedics	Spinal deformity after selective dorsal rhizotomy in ambulatory patients with cerebral palsy	Prospective	N		IV	Ambulatory	sp diplegia	34	34	34	6.0 (range: 3.7 to 10.9 years)				not reported	mean 8.6 (5 to 11.6 years after surgery	Medium to long-term	Preoperative and postoperative standing anteropos- terior (AP) and lateral radiographs of the thoraco-lumbo-sacral spine. Clinical examination was also performed, including maximum passive hip extension (Thomas test), maximum knee extension, and popliteal angle. Kinematic data were ob-tained using standard five-camera Vicon hardware and soft- ware.29 Kinematic parameters included in this study we…
82	Josenby et al	2015	Lund	Sweden	DMCN	Functional performance in self-care and mobility after selective dorsal rhizotomy: a 10-year practice-based follow-up study	Prospective	N		IV	I-V	Bilateral spastic cerebral palsy	24	24	12	4 years 1 month (range: 2 years 5 months to 6 years 4 months)			14 years 6 months (range: 12 years 3 months to 16 years 9 months)	5F : 19 M	10 year FU	Long-term	PEDI - functional skills, caregiver assistance, and frequency of modifications and adaptive equipment (MAE) in self-care and mobility domains
83	josenby et al;	2012	Lund	Sweden	DMCN	Motor function after SDR: a 10-year practice based FU study	Prospective	N		IV	I-V	Bilateral spastic cerebral palsy	29	29	16	4 years 3 months (range: 2 years 6 months to 6 years7 months)			15 years 0 month (12 years 10 months to 17 years 1 month)	9 F : 20 M	The assessments were performed preoperatively and at 6, 12, and 18 months and 3 and 5 years postoperatively. The optional 10-year follow-up was added to the programme in 2003.	Short to long-term	MAS, PROM, GMFCS-66, additional btx and orthopaedic Sx; description of pre trearment an
84	Kainz	2019	Leuven	Belgium	Clinical biomechanics (Bristol, Avon)	Selective dorsal rhizotomy improves muscle forces during walking in children with spastic cerebral palsy	Retrospective	Y	TD children	IV	i=10, ii=14	Spastic CP	25	25	24					12 F : 13M	pre and one year post-SDR	Short-term	Muscle Strenght - MRC, Spasticity- MAS, 3D-GA, Orthopaedic procedure before SDR
85	Kan et al	2008	Utah	USA	Childs Nervous System	Surgical treatment of spasticity in children: comparison of selective dorsal rhizotomy and intrathecal baclofen pump implantation	Prospective: matched control	Y	ITB	III	III-V	Moderate to severe CP	71 + 71	71	21 +19					not reported	one year	Short-term	MAS, PROM, changes in GMFCS level. The number of subsequent orthopedic procedures per-formed documented up to the last follow-up examination and parents’ satisfaction with the outcome of the procedure at 1 year after surgery compared with the patient’s preoperative baseline status (reported as either satisfactory or unsatisfactory) were also selected as outcome measures.
86	Kaufmn	1994	Virginia	USA	The West Virginia medical journal	Treatment of spastic gait in cerebral palsy	Retrospective	N		IV	Not clear		19	19				2 to 10 years		7 F : 12 M	baseline, 6 and 12 months	Short-term	Muscle tone- modified Ashworth, deep tendon reflexes. ROM, static postures, transitional movements, ambulatory ability
87	Kenis et al	2015		Russia	Pediatric Traumatology, Orthopaedics and Reconstructive Surgery	Selective dorsal rhizotomy opportunities with foot deformities in children with cerebral palsy	Retrospective	N		IV	III-IV	GMFCS level III= 11, IV= 8, V = 1	20	20	11	5 to over 12 years				not reported	1 to 3 months post	Short-term	Muscle tone; toxin after SDR
88	Kim et al	2001	Seoul	Korea	Childs Nervous System	Selective posterior rhizotomy in children with cerebral palsy: a 10-year experience	Retrospective	N		IV	mixed	sp CP (198), 8 hemi, 2-quadriparesis	208	208		5.9 years (range: 2 to 23 years)				not reported	4.2 years (range 1–9 years)	Short to long-term	Spasticity, PROM, Assessment of gross motor function by Peacock grading system; kinematic motion analysis using videotapes and electro- myelography (EMG), urodynamic studies, adverses effects ; post-op surgical, bladder, orthopaedic complications reported
89	Kim et al	2002	Seoul	Korea	Functional Neurosurgery	Selective Posterior Rhizotomy for Lower Extremity Spasticity: How Much and Which of the Posterior Rootlets Should be Cut?	Retrospective	N		IV	not reported	spastic diplegoa and quadriplegia	200	200				6 years (range: 2 to 23 years)		not reported	average duration of follow-up was 4 years (range, 1–9 years).	Short to long-term	Lower limb spasticity (Ashworth score), passive range of motion, muscle strength, ambulatory function (Peacock grade), and gait pattern were assessed. Adverse effects of SDR: Hypotonia, Post-op bladder dysfunction; spinal insatbility; progression of hip migration
90	Kim et al	2006	Vancouver	Canada	CNS	Predictors of poor outcome after selective dorsal rhizotomy in treatment of spastic cerebral palsy	Retrospective	N		IV	I-III & IV-V	spastic diplegia = 102, quadriplegia = 72, triplegia = 2	174	174						78 F: 96 M	one-year afteer SDR	Short-term	Spine radiographs, ambulatory status
91	Langerak et al;	2022	Cape Town	South Africa	Gait & Posture	Gait status 26–35 years after selective dorsal rhizotomy: A 9 year follow up study	Prospective	Y	TD Adults	IV	I=13, II= 10, III= 3	Adults with CP and spastic diplegia	26 + 41	26	26		median [interquartile (IQR)] age: 26.8 years [range: 25.6 to 32.0 years]	median: 35.8 years [range: 34.2 to 41.4 years]		10 F : 16M	median 35.8 [34.2–41.4] years	Long-term (adults)	Kinematic, non-dimensional temporal distance and GDI parameters were determined, and associations with contextual factors were studied; Information obtained on all participants included age, gender, GMFCS levels, BMI, SES, and information about previous orthopedic surgeries or other interventions received related to CP. Estimation of SES was determined by housing density ratio, The type and numbe…
92	Langerak et al;	2012	Cape Town	USA	Gait & Posture	Gait status 17–26 years after selective dorsal rhizotomy	Prospective	Y	TD Adults	IV	I-III	Spastic diplegia	31+43	31	31					13 F : 18 M	21.2 years (2.9 years) (range 17–26 years).	Long-term (adults)	3D-GA, Orthopaedic Surgeries
93	Langerak et al;	2011	Cape Town	South Africa	J of Rehabilitaion Medicine	Activity and participation in spastic diplegia 17–26 years after selective dorsal rhizotomy	Survey	N		IV	I-III	Spastic diplegia	31	31	31	5.2 years, range: 2 to 27years		26.8 years (range: 21 to 44 years)		13 F : 18 M	21.3 (17–26)	Long-term (adults)	FMS, Life-Habits; in addition, the subjects were questioned (based on a semi-structured interview) with regards to socio-demographic and SDR-related topics. The socio-demographic data included: age, gender, current health status, healthcare visits, marital status (children), living situation, SeS, highest level of education attained, employment status and main source of income. SeS was estimated …
94	Langerak et al;	2009	Cape Town	South Africa	Childs Nervous System	Incidence of spinal abnormalities in patients with spastic diplegia 17 to 26 years after selective dorsal rhizotomy	Retrospective	N		IV	I-III	Spastic diplegia	30	30	30	5.2 ± 5 years (range: 2 to 27 years)		26.8 ± 5 years (range: 21 to 44 years)		13F : 17M	median follow-up times of 4.0 and 21.4 years ; 21.4 ± 3 years (17–26 years). (adult participants)	Medium to long-term (adults)	AS, MRC, Oswetrt Disability Index, X-ray spine, sensation, incidence of ortho Sx
95	Langeraket al.	2009	Cape Town	South Africa	Archives of Physical Medicine and Rehabilitation	Functional Status of Patients With Cerebral Palsy According to the International Classification of Functioning, Disability and Health Model: A 20-Year Follow-Up Study After Selective Dorsal Rhizotomy	Prospective	N		IV	I-IV	spastic diplegia	14	14	13			mean age: 27 years (range: 22 to 33 years)		6 F: 8 M	20 years (adult participants)	Long-term (adults)	Muscle tone, joint stiffness. Voluntary movement, gross motor assessment- ordinal scale, questionnaire was completed with the following topics: medical interventions received, current medical issues, use of assistive devices, employment and/or student status, and problems with daily activities; complications- Self-report
96	Langeraket al.	2008	Cape Town	South Africa	Journal of Neurosurgery-Pediatrics	A prospective gait analysis study in patients with diplegic cerebral palsy 20 years after selective dorsal rhizotomy	Prospective	Y	Healthy adults	III	I-III	diplegia; levl I= 7, II= 3, III = 3, IV = 1	13 + 12	13	13			27.3 years (range: 22 to34 years)		5 F: 8 M	20 years (adult participants)	Long-term (adults)	2D-GA- kinematic abd temporal distance parameters; the patients with CP completed a questionnaire that recorded other interventions, amount of physical therapy, problems with daily activities, and their personal feelings about the outcome of the SDR procedure.
97	Lazareff	1999	Mexico	Mexico	Acta neurochirurgica	Limited (L4-S1, L5-S1) selective dorsal rhizotomy for reducing spasticity in cerebral palsy	Prospective	N		IV	Not reported	Spastic diplegia and spastic quadriplegia	71	71				4 to 12 years		33 F : 38 M	6,12,18 months	Short-term	Spasticty and gait status- non satndardised-categorical scale
98	Lel and Albright	1995	Pittsburgh	USA	Pediatric Neurosurgery	Effects of continuous intrathecal baclofen infusion and selective posterior rhizotomy on upper extremity spasticity	Prospective	Y	ITB V SPR UE	IV	Not reported	Unclear	76	38						not reported	3,6,12,and one year after SDR	Short-term	Muscle tone- UE; ROM -UE
99	Lewin et al	1993	Chicago	USA	Physical and Occupational Therapy in Pediatrics	Self-help and upper extremity changes in 36 children with cerebral palsy subsequent to selective posterior rhizotomy and intensive occupational and physical therapy	Retrospective	N		IV	Not reported	24 sp di and 12 quad	36	36	not reported	4.5 years	median age: 4 years, range: 2 to 11 years			15 F: 21 M	baseline, 6 weeks and one-year post-SDR	Short-term	Rehab Institute o Chicago- Functional Assessment Scale- Based on functional Independence Measure; rating scale with 7= independent; UE ROM, MAS- UE; reach, grasp and hand function ( yes/no)
100	Lewis et al	2022	Australia	Australia	Child care Health Development	Goal setting, goal attainment and quality of life of children following selective dorsal rhizotomy	Prospective	N		IV	I 2; II 20; III 37; IV 7. Total I-iii = 59	50 Diplegia 7 triplegia 9 quadriplegia	66	66	59		median 5.9 years (Q1=5.1, Q3+ 6.7); min =3.5, max= 11.4 years			28 F : 38 M	short-term, 1-2 years post-SDR	Short-term	COPM/ CPQoL
101	Li et al	2008	Guangzhou	China	Microsurgery	Deformity of lumbar spine after selective dorsal rhizotomy for spastic cerebral palsy	Retrospective	N		IV	Not reported	not reported	61	61	not reported	6.9 years (range: 3 to 20 years)				19 F : 42 M	6.3 years (5–9 years)	Long-term	Spine radiographs
102	Lian et al	2004		China	Chinese Journal of Clinical Rehabilitation	Treatment of spastic cerebral palsy by selective posterior rhizotomy combined with orthopaedic operation of lower extremities	Retrospective	N		IV	Not reported	spastic cerebral palsy	40	40		range: 4 to 17 years				18 F : 22 M	4.2 years (range 2 to 7.5 years).	Short to medium-term	Liu Xiaolin's evaluation criteria for CP were used, which include specific functional and clinical measures, such as posture, movement transitions, and clinical spasticity indicators (muscle tone, reflexes, ankle clonus); Post-sdr orthopaedic surgery details
103	Limpaphayom et al	2020	St. Louis	USA	Journal of Pediatric Orthopaedics: Part B	Functional outcomes after selective dorsal rhizotomy followed by minimally invasive tendon lengthening procedures in children with spastic cerebral palsy	Retrospective	N		IV	I-V (52 (20.4%) =I; 41 (16.1%)=II; 137(53.7%) = III; 24 (9.4%) = IV; 1 (0.4%) = V	234 (94%) Sp diplegia; 11 (4%) sp quad; 8 (3%) triplegia; 2 (1%) hemiplegia	255	255	230	average age: 6.9 ± 2.6 (range: 2.5–15.2 years)		average age at the most recent follow-up was 12.1 ± 2.6 years (range: 6.9 to 19.1 years)		106 F : 149 M	followed for an average of 4.9 ± 1.2 (range: 3.0–8.2) years	Medium to long-term	ROM, Incidence, timing and need for additional Orthopedic surgery
104	Loewen et al;	1998	Vancouver	Canada	paed Neurosurgery	Upper Extremity Performance and Self-Care Skill Changes in Children with Spastci Cpfollowing SPR	Prospective	N		IV	not reported	23 sp di and 13 quads	36	36	not reported	4.1 ( range: 2.9 to14.6 years)				19 F : 17 M	pre and 12 months	Short-term	QUEST; WeeFIM
105	Lundkvist Josenby, A. and Westbom, L.	2020	Lund	Sweden	BMC Musculoskeletal Disorders	No support that early selective dorsal rhizotomy increase frequency of scoliosis and spinal pain - a longitudinal population-based register study from four to 25 years of age	Retrospective	Y	Early SDR surgery or not	IV	I-IV (2 (5.5) = I; 11 (30.5 = II; 11(30.5) = III; 12 (33.5 =IV; 0 =V)	all BSCP (bilateral spastic) and all subtype spastic diplegic	149	36	24		median age: 4.0 years (range: 2.5 to 6.6 years)			11F : 25M	median age of 22.3 years (range 11.3–27.2) at FU adult participants)	Long-term (adults)	MAS, scoliosis- physical examination -yes/no, Questions about experienced pain and localization of pain were introduced in the PT assessments (Yes/No) from Janu ary 2007-CPUP
106	Lundkvist, A. and Hagglund, G.	2006	Lund	Sweden	Journal of Pediatric Orthopaedics-Part B	Orthopaedic surgery after selective dorsal rhizotomy	Retrospective	N		IV	I-V	spastic diplegia, GMFCS level I= 1, II= 8, III= 10, IV = 15, V=1	35	35	19	4.5 years (range: 2.5 to 6.6 years)				not reported	5 years psot-SDR	Medium-term	Incidence and type of Orthopaedic Sx
107	MacWilliams et al	2022	multi-centre	USA	DMCN	Long-term effects of spasticity treatment, including selective dorsal rhizotomy, for individuals with cerebral palsy	Retrospective	Y	Y -SDR v orthopeadic surgery v no surgery	IV	i-29%, II-44%, III-26%,	Diplegic CP	75	35	35	5:5 years, SD: 1:5 years		>21 years		17 F : 18 M	Long-term, >10 years (adult participants)	Long-term (adults)	Clinical examination; 3DGA, GDI, net walking energy consumption- 6MWT, incidence and description of additional treatments, orthopaedic surgeries, GMFM-D and E, FMS, Participation- community enfranchisement measure. QoL Abbreviated World; Pain, discomfort, and stiffness associated with spasticity were assessed using two domains of the Multiple Sclerosis Spasticity Scale. Health Organization Qualit…
108	Maenpaa et al	2003	Finland	Finland	Neuropediatrics	Follow-up of children with cerebral palsy after selective posterior rhizotomy with intensive physiotherapy or physiotherapy alone	Prospective	Y	SDR&PT and PT	III	mean GFMC 3.8	diplegia = 17 (SDR gp), quad = 4 (Sdr gp)	42	21	not reported	6 years (range: 3 to 11years )				5 F : 16 M	6m, 12m , 3 and 5 years	Short to medium-term	Ashworth scale, Muscle strenght, function -GMFCS and Illinois scale
109	Mantese et al	2023	Buenos Ares	Argentina	child's nervous system	Selective dorsal rhizotomy: Analysis of two rootlet sectioning techniques	Retrospective	N		IV	5= I; 14=II; 12=III	not stated	31	31	31	range: 4 to 37 years				12 F : 19 M	2 to 31 months	Short-term	Spasticity- MAS, Strenght- Kendal, Selective Motor control, 3DGA, GDI
110	Marron et al	2023	Ireland	Ireland	Gait and Posture	The medium-term effects of selective dorsal rhizotomy on gait compared to a matched cerebral palsy non-SDR group: A follow-up study	Retrospective	Y	non-SDR	IV	I-IV	GMFCS level 3/10/8/1 (for i ii iii iv) bilateral spastic CP	39	22	21	6.2 years, SD: 2.3 years		mean 11.7 years, SD: 2.9 years		8 F : 14 M	medium-term; 5.9 (3.5 to 10 years)	Medium to long-term	3D-GA, GDI, Kinematic and gait parameters. Clinical examination- Measures of hamstring, gastrocnemius and RF ranges, BMI, ortho surgery details rectus femoris range were assessed
111	Marty et al	1995	Chicago	USA	Journal of Bone and Joint Surgery - Series A	Selective posterior rhizotomy and soft-tissue procedures for the treatment of cerebral diplegia	Retrospective	Y	SDR compared to soft ts surgery	IV	not reported	spastic diplegia; 5 non-ambulant and 43 ambulant (preop)	48+50	48	not reported	5 years (range: 3 to 12 years)				22 F : 28 M	4 years (1-6 years)	Short to long-term	ROM, gait was assessed using the videotapes, features noted included the ability to take steps with and without external assistance and whether gait could be maintained independently for the duration of the test.Non validated subjective categories used. details of additional soft tissue surgical interventions given.
112	McFall	2015	Oswestry	UK	gait & Posture	Changes in gait which occur before and during the adolescent growth spurt in children treated by selective dorsal rhizotomy	Prospective	N		IV	II-IV	15- di, 2 Quad; 6=II; 9=III;2=IV	17	17	15	girls with an average age of 7 years 8 months (SD 1 year 1 month) and 11 boys with average age of 8 years 9 months (SD 11 year 11 months) at the time of their SDRs				6 F : 1 1M	8 years 6 months for girls and 9 years 5 months for boys after SDR	Long-term	Range of movements and MRC joint powers, was performed. 3D gait analyses, BMI, Additional orthopaedic surgery; toxin interventions
113	McLaughlin et al;	2005	Seattle	USA	Pediatric Rehabilitation	Lower extremity sensory function in children with cerebral palsy	Prospective	N		IV	Not reported	34 spastic diplegia	62 +65+34	34	not reported	6.1 (SD 3.0) years, range: 2.9 to 14.3 years				13 F : 21 M	12-24 months FU	Short-term	Pain, light touch, direction of scratch, vibration, toe position and knee position using standard qualitative techniques.
114	McLaughlin et al;	1998	Seattle	USA	DMCN	SDR: efficacy and safety in an investigator-masked RCT	RCT	Y	PT only group	II		43 enrolled spastic diplegic	21	21		6.4(3.0), range: 3.2 to 14.4 years				10 F : 11M	baseline, 6, 12m and 24 months	Short-term	PROM, GMFM-88, 3DGA, Spasticity, Sensation, Adverse events; Hip x-ray
115	McLaughlin et al;	1994	Seattle	USA	Developmental medicine and child neurology	The role of selective dorsal rhizotomy in cerebral palsy: critical evaluation of a prospective clinical series	Prospective	N		IV		24 di, 10 quad	34	34		8 (3.9), range: 4.7 to 21.3 years				13 F : 21 M	12 months post-SDR 10-18 months	Short-term	Deep tendon reflexes, AS, ROM, musculo-skeletal status; GMFM; clinical ambulatory status; post-op complications
116	McMulkin	2023	3 centes	USA	Gait and Posture	The long-term effects of aggressive spasticity reducing treatment, including selective dorsal rhizotomy, on joint kinematic outcomes of persons with cerebral palsy	Prospective	Y	No-SDR	IV	Not reported		35 + 40	35			media 5.0 (IQR: 4.6, 5.7) years			not reported	>10 years	Long-term (adults)	Gait Analysis
117	Mcwilliams et al;	2011	Utah	USA	DMCN	Functional decline in children undergoing SDR after age 10	Retrospective	Y	Children who had ortho Sx and Children with no surgery	IV	I, II	I= 3, II= 5	26 (8+9+9)	8	8	mean: 15 years 4months, SD: 3 years 0 month		16 years 8 months (3 years 0 month)		2 F : 6 M	one year	Short-term	MAS, 3D-GA(velocity, gait deviation index, and gait variable scores) and gross motor function (GMFCS level, Gross Motor Function Measure scores, and centiles) were examined; MAS, BMI, FAQ
118	Miller et al	1997	New York	USA	Journal of pediatric psychology	Pain, anxiety, and cooperativeness in children with cerebral palsy after rhizotomy: changes throughout rehabilitation	Prospective	N		IV		sp di=19, sp quad=11	30	30		2.6 to 9.1 years (M = 4.5, SD = 1.51)				11F : 19 M	1st week after Sx, 5-7 weeks and 4 months	Short-term	Observation Scale of Behavioral Distress (OSBD); Observer Ratings of Pain and Anxiety. Graphic Ratings Scales of Anxiety and Pain; Tone; Range; Infant Behavior Record of the Bayley Scales of Infant Development; Function was assessed by the physical therapist using the NYU-REF.
119	Miller et al	2023	Vancouver	Canada	Journal of pediatric Ortho	The Effect of Selective Dorsal Rhizotomy on Hip Displacement in Children With Cerebral Palsy A Long-term Follow-up Study	Retrospective	N		IV	I-V	GMFCS level: 1/13/24/43/9	90	90	38	mean 4.9 years, SD: 1.5 years				40 F: 50 M	8.5 (5.1) years	Long-term	Hip migration; hip displacement; need for surgical correction
120	Mittal et al,	2002	Montreal	Canada	Paed Neurosurgery	Impact of Selective Posterior Rhizotomy on Fine Motor Skills	Prospective	N		IV	I-IV	sp di, tri quad	45	45	44	4.5 years (range: 3 to 7.4 years)				19 F : 26 M	before, 6, 12 months, 3 and 5 years	Short to medium-term	Fine Motor Skills--Peabody Development Motor Scales (PDMS)
121	Mittal et al,	2002	Montreal	Canada	J of Neurosurgery	Functional performance following SPR: long-term results determined using a validated evaluative measure	Prospective	N		IV	I-IV	sp di, tri quad	41	41	40	4.8 years (range: 3 to 7.5 years)				21 F : 20 M	before, 6, 12 months, 3 and 5 years	Short to medium-term	PEDI, Additional orthopaedic Sx and toxin ; post-op surgical complications reported;
122	Mittal et al,	2002	Montreal	Canada	J od Neurosurgey	Long-term functional outcomes after selective posterior rhizotomy	Prospective	N		IV	I-V	sp di, tri quad	71	71	67	5.2 years (range: 3 to 10.7 years)				28 F : 43 M	before, 6, 12 months, 3 and 5 years	Short to medium-term	Functional outcome measures consisted of quantitative determinations of lower-extremity spasticity (NewYork Uni Tone scale), passive range of motion, functional strength, and gross motor function; post-op surgical complications reported; Alignment, Transition and stability scores -during developmental positions and transition tasks - graded 1-5.
123	Morata	1995	New York	USA	Child's Nervous System	Residual spasticity after selective posterior rhizotomy	Prospective	N		IV	Not reported	not reported	109	109		range 2 to 26 years				not reported	6, 12 months post-op	Short-term	Spasticity- Ashworth
124	Morota, N.	2007	Tokyo, Japan	Japan	Childs Nervous System	Functional posterior rhizotomy: the Tokyo experience	Retrospective	N		IV		independednt walker= 8, walking aid= 8, unable to walk =35	98	98	16 ambulatory	mean age: 5.9 years; range 2-19 years				38 F: 60 M	1, 3, 6m, 1y, 2y	Short-term	MAS, GMFM,
125	Mortenson et al	2021	Vancouver	Canada	Child's Nervous System	Long-term upper extremity performance in children with cerebral palsy following selective dorsal rhizotomy	Retrospective	N		IV	II-V	II= 5, III= 15, IV= 13, V = 3	32	32	20	4 years and 9 months (SD = 14 months); rage 3 to 7years and 6 months		mean: 17 years and 2 months (SD= 3 years and 2 months); range = 9-18 years and 10 months		not reported	9-18 years	Long-term	QUEST
126	Mu et al	2009		China	China journal of orthopaedics and traumatology	Application of exercise therapy on rehabilitation after selective posterior rhizotomy (SPR) in children with cerebral palsy	RCT	Y	SDR only/ SDR + exercise therapy	II		133- hemiplegia, 66-paraplegia, 27- quad	226	226		6.8 years, range: 3 to 10 years				101 F : 125 M	6 to 18 months	Short-term	Muscle tone, ROM, GMFM
127	Munger et al;	2017	Minnesota	USA	DMCN	Long-term outcomes after SDR: a retrospective matched cohort study	Retrospective	Y	SDR v no SDR	IV	II-IV	spastic diplegia	35	24		4 years 8 mo nths (range: 4.3 to 5.5 years)		17 years 2months (16 years 8 months to 17 years 9 months)		13 F:11M	Follow-up time ranged from 10 to 17 years (median 12y 9mo).	Long-term	The Diener Satisfaction with Life Scale assesses global life satisfaction. The WHO’s Quality of Life-BREF assesses overall QoL and general health. The Modified Brief Pain Inventory assesses how much pain interferes with 12 items (e.g. mood, sleep, etc.) within the past week. The Frequency of Participation Questionnaire assesses the frequency of extracurricular activities (e.g. eating outside of t…
128	Niedzwecki et al	2024	Texas	USA	PM&R.	Comparison of outcomes following surgical intervention and inpatient rehabilitation stays in children with cerebral palsy	Retrospective	Y	SEML, ITB	IV	i-v	breakdown for SDR group not given	139	31		not clear				not clear	discharge from hospital	Short-term	Length of Stay, Inpatient rehab unit, WeeFIm,
129	Nishida et al	1995	Chicago	USA	Child's Nervous System	Selective posterior rhizotomy for children with cerebral palsy: A 7 year experience	Retrospective	N		IV		60 -sp di, 36 sp quad	96	96		5.4 years (range: 1.1 years to 12.8 years)				41 F : 55 M	baseline and at least 2 years	Short-term	Range of motion, ambulation skills, and measurement of overall self-care and toileting- WeeFIM
130	Nordmark et al	2008	Lund	Sweden	BMC Paed	Long-term outcomes 5 years after SDR	Prospective	N		IV	I-V	1/8/10/15/1	35	35	19	4.5 years (range: 2.5 to 6.6 years)				11 F : 24 M	6, 12, 18, 3y & 5y outcomes	Short to medium-term	MAS, PROM, ssoine and hip radiographs, GMFM-88, GMFM-66, goal score, PEDI; BMI; details of further intervention provided; post-op complications- immediate and long-term; pre-operativ echaracterisitics of children described; inluding any comorbidities
131	Nordmark et al	2000	Lund	Sweden	Developmental Medicine & Child Neurology	Comparison of the Gross Motor Function Measure and Paediatric Evaluation of Disability Inventory in assessing motor function in children undergoing selective dorsal rhizotomy	Prospective	N		IV	II = 3, III= 7, IV = 7, V = 1	sp diplegia	18	18	10	4.6 (0.9), range: 3.3 to 6.0 years				6F: 12M	baseline, 6 and 12 months	Short-term	GMFM, PEDI
132	O'Brien et al	2005	St. Louis	USA	Journal of Neurosurgery	Orthopedic surgery after selective dorsal rhizotomy for spastic diplegia in relation to ambulatory status and age	Retrospective	N		IV	Not reported	sp di	158	158		age: 2 to 14 years				not reported	Patients underwent follow-up examinations at our clinic at 6 months, 1.5 years, and 2.5 years after SDR. a questionnaire mailed to parents 5 to 9 years (mean 7.5 years) after SDR was used to obtain information about patients’ gait status and orthopedic operations. children were followed for 5 to 9 years (mean 7.5 years)	Medium to long-term	Rate and incidence of orthopaedic surgery through parent questionnaire; surgical (SDR) complications; Parental View of Benefit of Operation; Subjective Gait scores (0-11) according to ambulatory ability and environment in which walking is possible*
133	O'Brien et al	2004	St. Louis	USA	Journal of Neurosurgery	Effect of selective dorsal rhizotomy on need for orthopedic surgery for spastic quadriplegic cerebral palsy: long-term outcome analysis in relation to age	Survey	N		iv	mainly non ambulatory	sp quad	52	52	18	age: 2 to 14 years				not reported	5 to 9 years after SDR (mean 7.5 years)	Long-term	The questionnaire required infor- mation on the timing and nature of orthopedic operation, if any, whether the procedure was uni- or bilateral, and total number of surgeries since SDR. Parents were asked to clas- sify their child’s ambulatory status according to gait score. They were also asked whether they felt rhizotomy had ben- efited their child. Another series of questions involved the child…
134	O’Sullivan et al	2019	Dublin	Ireland	PLoS ONE	The short-term effects of selective dorsal rhizotomy on gait compared to matched cerebral palsy control groups	Retrospective	Y	SDR v no surgical intervention	IV	II-III	BL sp CP	47	29	47	mean :6.4 years, SD: 2.2 years		mean: 7.7 years, SD: 2.5 years		12 F : 17M	before and one year after SDR	Short-term	ROM, 3DGA- kinematic data, GDI, additional orthopaedic procedures with SDR
135	Olree et al;	2000	St. Louis	USA	DMCN	Changes in synergistic movemnt patterns after SDR	Prospective	Y	TD children	III	Not reported	sp diplegia	27	27	27	age: 2-16 years, mean: 5.7 years , SD: 3.7				3F: 4M	pre an 8 months post	Short-term	Open chain knee flex/ ext in high sitting, 2 D kinematic joint angle correlation;
136	Ou et al	2010	Vancouver	Canada	Canadian Journal of Neuroscience Nursing	Selective dorsal rhizotomy in children: Comparison of outcomes after single-level versus multi-level laminectomy technique	Retrospective	Y	Single level V Multi level	IV	Not reported		27	27		5.9 (1.6); range: 3 to 9 years				11F : 16 M	immediate post-op complication	Short-term	Demographics included: gender, age at the time of surgery, length of surgery, surgical technique used, clinical outcomes such as pain based on assessments using validated pain assessment tools, time to mobilization across three post-operative days, and length of hospital stay. Pain assessment data collected from the audited charts included the average pain score recorded on each post-operative da…
137	Oudenhoven et al	2018	Amsterdam	The Netherlands	Archives of Physical Medicine and Rehabilitation	Factors Associated With Long-Term Improvement of Gait After Selective Dorsal Rhizotomy	Retrospective	N		IV	I-III	I= 14, II=15, III= 7	36	36	36	7.2 (1.94) years, (range: 4 to 13 years)				13 F : 23 M	baseline and at least 5 years after SDR	Short to long-term	EVGS; 2D-GA; synergy analysis using EMG data; Selective motor control was quantified as the VAF by 1 synergy (following steele 2015)
138	Park et al	2021	St. Louis	USA	Cureus	Parent-Reported Outcomes of Early Childhood Selective Dorsal Rhizotomy for the Treatment of Spastic Diplegia	Survey	N		iv	i-IV	I= 26, II= 33, III= 30, IV = 12	141	141	89	2.1 to 4.0 years (mean age: 3.1 ± 0.5)		3.9 to 18.1 years (mean age: 9.7 ± 4.0)		60 F : 81 M	1.0 to 15.2 years.	Short to long-term	survey included questions on demographic information, quality of life, health perception, motor and ambulatory functions, braces and orthotics, pain issues, side effects of SDR, and post-SDR treatments. Questions about bladder function, pain, and loss of sensation in the lower limbs were asked to assess the side effects of SDR. Further orthopaedic interventions and satisfaction of procedure
139	Park et al	2020	St. Louis	USA	Cureus	Selective Dorsal Rhizotomy for the Treatment of Spastic Hemiplegic Cerebral Palsy	Survey	N		iv		hemiplegia	30	30		2.5 to 36.3 years.				not reported	1.0 to 6.8 years.	Short to long-term	The survey questions included demographic information, quality of life, perception of health, perception of the SDR procedure, motor and ambulatory functions, braces and orthotics, side effects of SDR, and post- SDR treatment. Questions about the adverse impact of SDR included bladder function and numbness and sensory change. Also, scoliosis and post-SDR orthopedic interventions were assessed. Th…
140	Park et al	2020	St. Louis	USA	Cureus	Selective Dorsal Rhizotomy for the Treatment of Spastic Triplegic Cerebral Palsy	Survey	N		iv		triplegia	76	76		ages: 2.2-15.9 years; mean: 6.1 ± 3.2 years		12.1 ± 5.1 years ( range: 3.9 to 23.8 years)		29 F:47 M	1-16 years (mean: 6.0 ± 4.3 years)	Short to long-term	The study specific survey included questions on demographic information, quality of life, perception of health, the SDR procedure, motor and ambulatory functions, braces and orthotics, pain issues, side effects of SDR, and post-SDR treatment. Demographic information included the date of birth, current living situation, student status, and employment. Questions about bladder function, loss of sens…
141	Park et al	2018	St. Louis	USA	Cureus	Simultaneous Selective Dorsal Rhizotomy and Baclofen Pump Removal Improve Ambulation in Patients with Spastic Cerebral Palsy	Survey	N		IV	II-IV	diplegoa =9 , triplegia =2 and quadriplegia =3	13	13	13	12.5years, SD: + 5.8 years				not reported	6.9 +/- 5 months	Short-term	Survey- subjective questions; we asked patients how their mobility has changed since surgical intervention with respect to five measures: walking ability, sitting posture, standing ability, transitional movements, and balance while walking.
142	Park et al	2017	St. Louis	USA	Cureus	Functional Outcomes of Childhood Selective Dorsal Rhizotomy 20 to 28 Years Later	Survey	N		iv	i-v	mixed- mainly di	95	95	79	6.0 ± 3.5 years, range: 2.0 to 17.9 years		30.2 ± 3.6 years (range: 23.4 to 37.2 years)		43F : 52 M	24.3 ± 2.2 years ; 20.1 – 28.3 Years	Long-term (adults)	Survey included questions on demographic information, quality of life, health, surgical outcomes, motor function, manual ability, pain issues, braces/orthotics, post-SDR treatment, living situation, education level, work status, and side effects of SDR. Deiner Satisfaction of Life, Q1 of SF-36, GMFCS, MACS, NPRS ( numeric pain rating scale),
143	Park et al	1994	St. Louis	USA	Pediatric Neurosurgery	Effects of selective dorsal rhizotomy for spastic diplegia on hip migration in cerebral palsy	Prospective	N		IV		spastic diplegia	67	67		38 patients were between 2 and 4 years of age and 29 were between 5 and 11 years of age			38 patients were between 2 and 4 years of age and 29 were between 5 and 11 years of age.	not reported	6 to 10 months in 20 patients and from 15 to 46 months in 47 patients	Short to medium-term	Hip radiographs
144	Park et l	2017	St. Louis	USA	Cureus	Beneficial Effects of Childhood Selective Dorsal Rhizotomy in Adulthood	Survey	N		iv		sp di = 247; triplegia = 12, quadriplegia = 35	294	294		mean age 7.2 ± 4.2 years, range : 2.0 and 17.9 years		18.0 to 37.4 years (mean age: 24.4 ± 5.4)		123F: 171M	17.2 ± 6.2 years; 2.2 and 28.3 years (adult participants)	Short to long-term	Survey included questions on demographic information, quality of life, health, surgical outcomes, motor function, manual ability, pain issues, braces/orthotics, post-SDR treatment, living situation, education level, work status, and side effects of SDR. Deiner Satisfaction of Life, Q1 of SF-36, GMFCS, MACS, NPRS ( numeric pain rating scale),
145	Peter et al	1993	Cape Town	South Africa	Child's Nervous System	Spondylolysis and spondylolisthesis after five-level lumbosacral laminectomy for selective posterior rhizotomy in cerebral palsy	Prospective	N		IV		majority spastic diplegic	99	99						not reported	medium to long-term	Medium to long-term	X-ray spine
146	Peter, J. C. and Arens, L. J.	1994	Cape Town	South Africa	British Journal of Neurosurgery	Selective posterior lumbosacral rhizotomy in teenagers and Young adults with spastic cerebral palsy	Prospective	N		IV		26 sp di, 4 sp quad	30	30		age >12 years at the time of surgery; 18 were between the ages of 12 and 15 years, 10 between 16 and 20 years, and 2 were 21 and 26 years of age at the time of their surgery.				11F : 19 M	1-6 years	Short to long-term	Tone, Power sitting and standing, ambulation; sensation; spinal abnormalities. physio assessment and patient reported changes and comments on the overall outcome/satisfaction; ortho sx before and after SDR
147	Peter, J. C. and Arens, L. J.	1993	Cape Town	South Africa	South African Medical Journal	Selective posterior lumbosacral rhizotomy for the management of cerebral palsy spasticity. A 10-year experience	Prospective	N		IV		76 sp di, 34 quad	110	110		At the time of their rhizotomy 80 children were under the age of 12 years (41 between 2 and 5 years, 39 between 6 and 11 years) and 30 were between 12 and 26 years.				30 F : 80 M	? Medium to Long-term	Medium to long-term	tone, power, sensory disturbance, spinal abnormalities x rays, incidence of ortho sx before an dafter SDr; improvement in sitting, standing an dlocomotion - subjective
148	Qijia et al	2019		China	Chinese Journal of Pediatric Surgery	Efficacy of novel protocol guided single-level laminectomy selective dorsal rhizotomy plus intensive rehabilitation for children with spastic cerebral palsy	Retrospective	N		IV	I= 7, II= 16, III=21; IV=18, V=5	30 Quad, 18 hmi, 10 di,	67	67	34	mean: 6.9 years, SD: 2.8, range: 3 to 14.5 years				24 F : 43 M	pre, 6 months, post and 12 months ( mean FU= 12.7 months)	Short-term	Muscle tone, joint ranges, muscle strenght, GMFCS level grading and GMFM-66; complications
149	Qijia et al	2022		China	Journal of Clinical Pediatric Surgery	Short-term efficacy of single-level laminectomy selective dorsal rhizotomy guided by novel neuroelectro- physiological monitoring protocol for children with spastic cerebral palsy: a multicenter retrospective clinical study	Retrospective	N		IV	II-V; 330 (i=21, II = 143, III= 166, )	Hemiplegia- 53, BLCP- 146, quadriplegia, 236,	435	435	330	8.2 +/- 2.3 years, range: 3.2 to 15.5 years				186 F : 249 M	13.1 +/- 8.3 months,	Short-term	Muscle tone, strength, ROM, GMFCS, GMFM-66, complications (infection, numbness- transient), tendon lengthening/ ortho procedure,
150	Ravera and Rozumalski	2024	Gillette	USA	Journal of Biomechanics	Selective dorsal rhizotomy and its effect on muscle force during walking: A comprehensive study	Retrospective	Y	Non-SDR CP	IV	Not reported	bilateral spastic cerebral palsy	81+81	81						36 F: 45 M	8-24 months	Short-term	3D-GA, EMG, ground reaction Forces, energgy consumption, GDI, Spasticity, Strenght, SMC
151	Ravindra et al	2017	Utah	USA	Journal of Neurosurgery-Pediatrics	Risk factors for progressive neuromuscular scoliosis requiring posterior spinal fusion after selective dorsal rhizotomy	Retrospective	N		IV	Not clear	Unclear	134	134	84	mean: 10 years, SD: 5.1 years				56 F : 78 M	at least 12 months of follow-up (mean 65 months(sd 36.2) )	Medium to long-term	Spine X-ray; The primary outcome measure was the need for PSF to treat progressive neuromuscular scoliosis; Imaging characteristics included the level of the conus medullaris; the presence of syearsingomyelia, pre- and postoperative kyphosis, or lordosis; Cobb angle (see details below); and pelvic parameters including pelvic tilt, pelvic incidence, and sacral slope.
152	Robins et al	2020	Leeds	UK	Childs Nervous System	Quality of life after selective dorsal rhizotomy: an assessment of family-reported outcomes using the CPQoL questionnaire	Prospective	N		IV	II-III	Spastic diplegia	78	78	78	age range at SDR 2.6 to 13.8 years (median 6.33)				20F : 58M	2 years	Short-term	CPQoL
153	Romei et al	2018	Amsterdam	The Netherlands	Gait & Posture	Evolution of gait in adolescents and young adults with spastic diplegia after selective dorsal rhizotomy in childhood: A 10 year follow-up study	Retrospective	N		IV	I-III	sp diplegia	19	19	19	6.6 ± 1.6 years (range: 4 to 12 years)		19.2 ± 2.5 years (range: 10 to 17 years)		5F : 14M	basseline, 2 years, 5 years and more than 10 years	Short to long-term	EVGS, 2D-GA ( ROM using digital gonio) ; additional ortho Sx intervention described
154	Ross et al	2001	St. Louis	USA	Pediatric Physical Therapy	Quadriceps and hamstring strength changes as a function of selective dorsal rhizotomy surgery and rehabilitation	Prospective	Y	TD children	III	Not reported	sp di	19 +20	19	19	age: 9 (4.2), range: 4 to 16 years				10 F : 9 M	pre and 8 months	Short-term	Muscle strength - isokinetic dynamometer
155	Rumberg et al	2017	Berlin	Germany	Plos One	The Effects of Selective Dorsal Rhizotomy on Balance and Symmetry of Gait in Children with Cerebral Palsy	Prospective	Y	TD	III	I, II	Bilateral spastic CP	18	18	18	6 years 3 months, SD: 1year 8 months		7 years 1 month (1 year 6 months)		10 F: 8M	baseline, 6 and 12 months	Short-term	3D-GA; Kinematic and kinetic data; symmetry; To analyse balance, sway velocity, radial displacement and frequency were calculated. Symmetry ratios were calculated for balance measures and spatio-temporal parameters during walking.
156	Sacco	2000	Kentucky	USA	Pediatric neurosurgery	Nonselective partial dorsal rhizotomy: a clinical experience with 1-year follow-Up	Prospective	N		IV	Not rpeorted	Cerebral palsy and spastic diplegia	10	10		5 to 16 years (mean: 8.5 years)				not reported	0 to 14 months (mean 12).	Short-term	MAS, GMFM, 3DGA
157	Sagan et al	2020		Poland	C h i l d N e u r o l o g y	Effect of selective dorsal rhizotomy for treatment of spasticity related to cerebral palsy - report on one-year postoperative results in the Polish population	Prospective	N		IV	not reported	Not reported	30	30		3 to 18 years (mean: 9.00, SD:4.14)				8F : 22M	one year post	Short-term	MAS and GMFM; complications
158	Santos	2021	Sao Paulo	Brazil	Journal of Pediatric Neurosciences	Surgical results of selective dorsal rhizotomy for the treatment of spastic cerebral palsy	Retrospective	N		IV	II-V	ii=2, iii=8, iv=19, v=5	34	34	10	9.9 years (range: 4.9 to 22.3 years, median: 9.05 years)				17 F : 17 M	one year; 3.2 years (range 1.1-6.3 years)	Short to long-term	Muscle tone (MAS), range of motion (ROM) of hip abduction, hamstring and foot dorsiflexion muscles, as well as post-operative GMFCS, and the opinion of patients and caregivers about aspects of their quality of life after surgery.
159	Sargut	2021	Berlin	Germany	Acta Neurochirurgica	Motor and functional outcome of selective dorsal rhizotomy in children with spastic diplegia at 12 and 24Â months of follow-up	Retrospective	N		IV	i-v	Bilateral spastic CP	109	109		6 ± 2.73 years (range: 2 to 17 years)				48 F : 61 M	12-24 months FU	Short-term	Muscle strength-MRC, MAS, GMFCS level, GMFM-88
160	Schwartz	2004	Minnesota	USA	Journal of Pediatric Orthopaedics	Comprehensive treatment of ambulatory children with cerebral palsy - An outcome assessment	Retrospective	Y	Ortho, SDR. SDR+Ortho	IV	Not reported	spastic diplegia	135	69	69					30 F : 39 M	8 to 24 months	Short-term	3D-GA, oxygen consumption , FAQ
161	Shevelev et al	1996		Russia	Zhurnal voprosy neirokhirurgii imeni N. N. Burdenko	The use of selective dorsal rhizotomy for treating spasticity in patients with infantile cerebral palsy	Retrospective	N		IV		not clear	15	15		6 to 15 years (n=12), 2 adults, 1 = 16 years				2 F : 13 M	10 days and 6-12 months after Sx	Short-term	Spasticity; complications
162	Shuman et al	2019	Pellenberg	Belgium	Journal of NeuroEngineering and Rehabilitation	Muscle synergies demonstrate only minimal changes after treatment in cerebral palsy	Retrospective	y	TD children	IV	I-III	11/23/4	147	38	38	9 years 4 months(2 years)				20 F : 18 M	Not clear	Not Clear	3D-GA, baseline comorbidities details given
163	Spazzapan et al	2022	Slovenia	Slovenia	Journal of integrative neuroscience	Selective dorsal rhizotomy: short-term results and early experiences with a newly established surgical treatment in Slovenia	Retrospective	N		IV	I - 1 pt, II-4, III-4, Iv-3	11- diplegic, 2 tetraplegic	12	12	9		9.6 years (min 3.9 to max 16 years)			4 F : 8M	pre, 3 months, 6 months	Short-term	MAS, ROM, GMFM-88, immediate post-op complications
164	Spiegel et al	2004	Oregon	USA	Journal of Pediatric Orthopaedics	Spinal Deformity Following Selective Dorsal Rhizotomy	Retrospective	N		IV	64 community ambulators, 8 household ambulators, 6 therapeutic ambulators, and 1 non- ambulator	di-54, tri-12, quad- 13	79	79	64	6.2 ± 1.8 years		10.3 ± 2.8 years		32 F : 47 M	4.2 ± 2.0 years	Medium to long-term	Ashworth Scale, ROM, Muscle strength; incidence of back pain; Baseline radiographs of the pelvis and spine are obtained pre- operatively, at regular intervals for 2 years following the rhizotomy, and thereafter at the discretion of the orthopaedic surgeon. A standardized evaluation of joint range of motion and muscle strength is performed for the lower extremities before rhizotomy and at 6, 12, a…
165	Spijker et al	2009	Amsterdam	The Netherlands	Journal of Child Neurology	Disappearance of Spasticity After Selective Dorsal Rhizotomy Does Not Prevent Muscle Shortening in Children With Cerebral Palsy: A Case Report	Case report	N		V	III	Spastic diplegia	1	1	1	5 years				1F	5 years	Medium-term	MAS, PROM, MRC, SMC, GMFM-66, FMS
166	Staudt et al	1995	Los Angeles	USA	Electromyography and Motor Control-Electroencephalography and Clinical Neurophysiology	Intraoperative monitoring during selective posterior rhizotomy: Technique and patient outcome	Prospective	N		IV		49-sp di, 11 sp quad	60	60		5.5 years (range: 2.9 to 10.2 years)				not reported	4 to 17 months (mean = 8.5 months).	Short-term	Muscle tone, PROM, gross motor skills- assessment of static and transitioinal movements; gait analysis; post-op complications
167	Steinbok et al;	2009	Vancouver	Canada	Child's Nervous System	Electrophysiologically guided versus non-electrophysiologically guided selective dorsal rhizotomy for spastic cerebral palsy: a comparison of outcomes	Prospective	Y	without EP guidance	IV	Not clear	Not reported	44	44						not reported	baseline and one year (9-24 months)	Short-term	Motor function score, hip adductor spasticity (Ashworth), hip abduction range of motion (ROM), quadriceps power [Medical Research Council (MRC)], WeeFIM, Quality of Upper Extremities Skills Test (QUEST), and incidence of complications were compared.
168	Steinbok et al;	2005	Vancouver	Canada	Journal of Neurosurgery	Spinal deformities after selective dorsal rhizotomy for spastic cerebral palsy	Retrospective	N		IV	I-V	62 children Spastic diplegia, 34 spastic quadriplegia,9 quadriplegia and intellectual delay	105	105		5.2 years (range: 2.7 to 14.6 years)				49 F : 56 M	4.3 years (range 1–13.6 years)	Short to long-term	Spine radiographs; Information was extracted from the rhizotomy database on sex, cause of spasticity, gestational age at birth, preopera- tive type of spastic CP, age at SDR, date of SDR, extent of laminae removed or cut, the nature of the laminectomies or laminoplasties performed, percentage of roots cut at each level and both sides, hip abduction ROM, knee extension ROM, knee flexion Ashworth s…
169	Steinbok et al;	1997	Vancouver	Canada	Developmental Medicine & Child Neurology	Therapeutic electrical stimulation following selective posterior rhizotomy in children with spastic diplegic cerebral palsy: a randomized clinical trial	RCT	Y	no TES	II	Not reported	Spastic CP	44	44		7.2 years (4.3 to 10.3 years)				not reported	pre, 6 months and 1 year with regard to TES RCT; 35 months (14 to 67 months) following SDR	Short to medium-term	GMFM-88, seated postural control assessment; muscle strenght-myometer; muscle tone-MAS; PROM; Physiological Cost Index
170	Steinbok et al;	1997	Vancouver	Canada	DMCN	A RCT to compare SPR+PT with PT alone in children with spastic diplegic CP	RCT	Y	PT only	II	Not reported	sp di	30	15		50 months (range: 35 to75 months)	47 months			not reported	pre, 3, 6 and 9 months	Short-term	GMFM-88, MAS, ROM, Muscle strength-myometer, PCI, peabody, post op Cx; Ambulatory status; non-standard , criterion-referenced evaluationof self-care
171	Steinbok et al;	1995	Vancouver	Canada	Journal of Neurosurgery	Relationship of intraoperative electrophysiological criteria to outcome after selective functional posterior rhizotomy	Retrospective	N		IV	Not reported	43 di, 33 quad, 1 tri	77	77		2.2 to 18.1 years, with a mean of 5.7 years.				not reported	6 days, 1, 2 years	Short-term	Spasticity- using myometer, strenght - using myometer, PROM, reported functional outcomes
172	Steinbok, P. and McLeod, K.	2002	Vancouver	Canada	Pediatric Neurosurgery	Comparison of motor outcomes after selective dorsal rhizotomy with and without preoperative intensified physiotherapy in children with spastic diplegic cerebral palsy	Prospective	Y	intensive PT before SDR+PT	III	Not reported	sp di	28	12		3 to 7 years				not reported	before, 9m and 53 m	Short to medium-term	GMFM, MAS, ROM, Ms strenght-MRC; further ortho Sx
173	Steinbok, P. and Schrag, C.	1998	Vancouver	Canada	Pediatric Neurosurgery	Complications after selective posterior rhizotomy for spasticity in children with cerebral palsy	Retrospective	N		IV	Not reported	sp di-86, quad-66, hemi-2, tri-4	158	158		5.3 (2.9) years, range: 2.2 to 17.2 years	4.3 years			not reported	mean FU-30 (21) months ; median FU-25 months	Short-term	Intraoperative, perioperative and postoperative complications of SDR
174	Stepanenko	1999		Russia	Zhurnal voprosy neirokhirurgii imeni N. N. Burdenko	The effect of selective dorsal rhizotomy on motor function in patients with infantile cerebral palsy	Prospective	N		IV		diplegia- 8, tetra- 7	15	15		6 to 16 years and 2 adults (20 and 26)				2 F : 13 M	6 months to 3 years	Short-term	EMG, EEG, and spectral-coherent analysis ans VEP; motor reaction to sound : subjectively reported changes in tone and functional mobilty; adverse effeect on movemnt disorder- dystonia/ spasms
175	Subramanian et al	1998	Cape Town	South Africa	Journal of Neurosurgery	Gait before and 10 years after rhizotomy in children with cerebral palsy spasticity	Prospective	Y	12 age-matched healthy individuals	III	Not reported	sp di	11	11		7.8 years (range: 2.5 to 13.2 years)				not reported	pre, 1, 3 and 10 years; 10.6 years (range 10.4–11 years).	Short to long-term	2D-GA; further ortho Sx
176	Summers et al	2019	UK	UK	Lancet Child & Adolescent Health	Selective dorsal rhizotomy in ambulant children with cerebral palsy: an observational cohort study	Prospective	N		IV	II-III	Bl sp CP	137	137	137	6·0 (1·8), range: 3 to 9 years				54 F : 83M	baseline, 6, 12, 24 months	Short-term	GMFM-66, GMFM-66 centiles, CPQoL, Modified Ashworth Scale,the Boyd and Graham Scale, gait analyses, Post-op complications, details of previous interventions; pre-sdr information on additional impairments provided; SEN support- not as an outcome
177	Sweetser et al	1995	New York	USA	Neurourology and Urodynamics	Effects of sacral dorsal rhizotomy on bladder function in patients with spastic cerebral palsy	Retrospective	N		IV	Not reported	24 sp di, 9 quad, 1 hemi	34	34		3-12 years				15 F : 19 M	pre and post (minimum) 1 month	Short-term	Video urodynamics with fluroscopy
178	Tedroff et al	2015	Stockholm	Sweden	DMCN	A prospective cohort study investigating gross motor function, pain, and health-related quality of life 17 years after selective dorsal rhizotomy in cerebral palsy	Prospective	N		IV	I-V	tedroff 2011	18	18	11	4 years 7 months, SD: 1year 7months			median age: 22 years, SD: 2 years)	4F : 14M	15-19 years after SDR	Long-term (adults)	Passive joint ROM, Spasticity: the Modified Ashworth Scale for Spasticity (Peacock), (GMFM-88 and for ambulatory status the nine- level Wilson Mobility Scale; Swedish version of the SF-36v2 questionnaire to evaluate health-related quality of life; The Swedish version of the Brief Pain Inventory – Short Form; The Functional Mobility Scale; Physical activity was classified according to the four-lev…
179	Tedroff et al;	2011	Stockholm	Sweden	DMCN	Does loss of spasticity matter?; a 10-year FU after SDR	Prospective	N		IV	Not reported	B sp CP	19	19		4 years 7 months, SD: 1year 7months				4 F : 15 M	baseline, 18m, 3y and 10y	Short to long-term	GMFM-88, MAS, ROM, Wilson's gait scale; Immediate post-op mentioned; additional orthopaedic and tone management
180	Thomas et al	2004	Oregon	USA	Journal of Pediatric Orthopaedics-Part B	A 2-year follow-up of outcomes following orthopedic surgery or selective dorsal rhizotomy in children with spastic diplegia	Prospective	Y	Ortho Sx	III	I-III	sp di	25	18	18	6 years, (range: 4 to 11 years)				not reported	pre, 1 and 2 year	Short-term	Ashworth scale for muscle tone, passive range of motion (PROM), gait analysis and oxygen consumption for energy cost.
181	Thomas et al	1996	Oregon	USA	Journal of Pediatric Orthopaedics	Gait changes in children with spastic diplegia after selective dorsal rhizotomy	Prospective	N		IV	Not reported	Spastic diplegia	26	26		6 years 3 months (range: 3 years 8 months to 10 years 11 months)				11. F : 15 M	pre and one-year post	Short-term	Spasticity-MAS, passive range of motion, tone, 3D motion analysis, and electromyography.
182	thomas eta l	1997	Oregon	USA	Journal of Pediatric Orthopaedics	Does gait continue to improve 2 years after selective dorsal rhizotomy?	Prospective	N		IV	Not reported	Spastic diplegia	23	23		6.4 years (range: 3.7 to 10.9)				10 F : 13 M	pre, 1 and 2 years	Short-term	Spasticity-MAS, 3D-GA
183	Tichy et al	2003	Prague	Czech Republic	Bratislavské lekárske listy	Selective posterior rhizotomy in the treatment of cerebral palsy, first experience in Czech Republic	Prospective	N		IV	Not reported	12- non ambulatory and 2 ambulatory	14	14		16.5 years (range: 8 to 27 years)				4 F : 10 M	Not clear	Not Clear	Lower limb spasticity (Ashworth score), passive range of motion, ambulatory function (Peacock grade) and level of functional independence were assessed. The number of spasms per day was compared. Preoperative EMG monitoring and H reflex testing was performed within the whole group and the H/M ratio was assessed. The comparisons were not performed in one case where posterior rootlets were not divi…
184	Touyama et al	2011		Japan	Brain and development	Postoperative course of a patient undergoing selective dorsal rhizotomy for cerebral palsy	Retrospective	N		IV	I-V	Sapstic, quad, mixed tone (5/1/5/32/0)	70	70	11	2 years 10 months to 11 years 10 months. The average age was 5 years 9 months ± 2 years.				not clear	baseline, 6, 12 , 24 months	Short-term	MAS, GMFM, Orthopaedic surgery, side- effects
185	Trost et al; 2008	2008	Minnesota	USA	DMCN	Comprehensive short-term outcome of SDR	Retrospective	N		IV	I-IV	10 quadriplegia, 19 triplegia & 107 diplegia	136	136	129	7 years 3 months [SD 2year 1month], range: 3 years 5 months to 18 years 9 months)				55 F : 81 M	18.3 months (SD 4.4mo)	Short-term	Spasticty: Ashworth scale (impairment), Gillette Gait Index (GGI) for overall gait pathology (impairment), oxygen cost for gait efficiency (activity), and the Gillette Functional Assessment Questionnaire (functional walking ability scale; [FAQ]) for overall ambulatory function (activity); Description of treatment goals given / GMFCS level
186	Turi, M. and Kalen, V.	2000	university of Florida	USA	Journal of Pediatric Orthopaedics	The risk of spinal deformity after selective dorsal rhizotomy	Retrospective	N		IV	Not reported	30 -non ambulatory	47	47	not clear	6.8 years				19 F : 28M	5.3 years with a range of 2-9 years	Medium to long-term	Spinal radiographs, case notes; Orthopaedic clinic notes, operative reports, radiographs, and hospital records were reviewed. All spinal radiographs, both pre-and postoperative, were measured by using standard Cobb technique. Data collected included operative details of root levels and number of rootlets sectioned, laminectomy levels, ambulatory status, other orthopaedic procedures performed in t…
187	Van Campenhout et al	2019	Leuven	Belgium	Developmental Medicine and Child Neurology	Role of femoral derotation on gait after selective dorsal rhizotomy in children with spastic cerebral palsy	Retrospective	Y	Femoral derotational osteotomy pre SDR v SDR only	IV	I-III	sp diplegia	29	29	29	mean 9 years 6 months (range : 6 yrs :1mo–14years:4mo)				8F : 7M	pre, 1, 3 to 5 years post	Short to medium-term	GPS, 3DGA-kinematic data
188	Van De Wiele et al	1996	Los Angeles	USA	Paediatric Anaesthesia	Perioperative complications in children undergoing selective posterior rhizotomy: A review of 105 cases	Retrospective	N		IV	Not reported	62 sp di, 32 sp quad, 6 sp paraparesis, 2 sp triplegia	102 (3 -not cp)	102	54 ambulatory	3 to 15 years (mean: 5.2 years)				not reported	perioperative cx	Short-term	Complications - perioperative
189	van Schie et al	2011	Amsterdam	The Netherlands	Journal of Neurosurgery: Pediatrics	Short- and long-term effects of selective dorsal rhizotomy on gross motor function in ambulatory children with spastic diplegia	Prospective	N		IV	I-III	Spastic diplegia	33	33	33	6 years and 7 months (± 2 years), range: 2.9 to 12.1years				12 F : 21 M	(mean 6 years ± 22 months)	Medium to long-term	Modified Tardieu, GMFM-66, radiographs of the lumbar spine and hips. Parental questionnaires were used for estimation of side effects, additional treatment and surgery, and improvement in the child’s functioning after SDR. One question in the parental questionnaire was directed at the parents’ rating of their child’s overall improvement in functioning after SDR on a 7-point scale (no change, or s…
190	van Schie et al	2005	Amsterdam	The Netherlands	Childs Nervous System	Selective dorsal rhizotomy in cerebral palsy to improve functional abilities: evaluation of criteria for selection	Prospective: single-case research design	N		IV	II-III	Spastic diplegia	9	9	9	5 years and 5 months (range: 43 to 82 months, median 67 months)				5 F : 4 M	pre, 6 and 12 months	Short-term	Ashworth scale and repeated movement test for spasticity, GMFM-88, PEDI, Gait-EVGS,
191	Veerbeek	2022	Cape Town	South Africa	J of NS	More than 25 years after selective dorsal rhizotomy: physical status, quality of life, and levels of anxiety and depression in adults with cerebral palsy	Prospective	Y	TD adults	IV	I-III	I= 13/ II= 10/III= 3	26+ 26	26	26				35.8 years (interquartile range: 34.2 to 41.4 years)	10 F : 6 M	30.1 years (IQR 27.3–32.7 years)	Long-term (adults)	Muscle tone- Ashworth scale, passive ROM, and muscle strength- Max iso strenght- handhel dynamometer, and selectivity assess ments in the lower extremities; TUG; SF-36; Anxiety and depression; Participants’ characteristic information obtained in- cluded age, sex, Gross Motor Function Classification System (GMFCS) level, SES, BMI, blood pressure, and information about comorbidities. Participants’ …
192	Veerbeek et al	2020	Cape Town	South Africa	Journal of neurosurgery. Spine	A long-term follow-up study of spinal abnormalities and pain in adults with cerebral palsy and spastic diplegia more than 25 years after selective dorsal rhizotomy	Prospective	N		IV	I-III	Spastic diplegia	25	25	25		median age at SDR: 5.2 years (IQR 3.7 to 10.6 years)	Median age (IQR): 35.9 years (range:34.3 to 41.5 years)		10F: 15M	the follow-up time in 2017 ranged from 25.5 to 35.1 years after SDR. (adult participants)	Long-term (adults)	Radiographs- Spine; articipants completed a self-developed question- naire to indicate the frequency (“never,” “occasionally,” “weekly,” and “daily”) and location (spinal level and up- per and lower extremities) of pain experienced. In addi- tion, they were asked to complete the Oswestry Disability Index (ODI) questionnaire.
193	Veerbeek et al	2019	Cape Town	South Africa	Disability and Rehabilitation	Daily activities, participation, satisfaction, and functional mobility of adults with cerebral palsy more than 25 years after selective dorsal rhizotomy: a long-term follow-up during adulthood	Prospective cohort/survey design	Y	TD Adults	IV	I-III	sp diplegia	52	26	26		4.9 years, range: 3.7 to 10.1years		35.8 years (range: 34.2 to 41.4years)	10 F: 16M	median (IDR) FU time years 30.1 [27.5–32.7] (adult participants)	Long-term (adults)	Subjects’ socio-demographic information and indicators of participation in daily life were obtained by a semi-structured interview. Age, gender, SES, marital status, children, living situation, highest level of education attained, employment status, main source of income, and current health status were captured as part of this interview. Life -Habit Questioonaire, FMS
194	Wach et al	2020	Bonn	Germany	Acta Neurochirurgica	Predictors of postoperative complications after selective dorsal rhizotomy	Retrospective	N		IV	I-V	5/43/54/33/5	140	140	102	6.5 ± 3.6 years (range: 2.8 to 17.7 years)				45 F: 95M	post-op complications	Short-term	BMI, Prolonged woung healing, Surgical site infection, CSF leaks, prolonged dependence on pain management -using epidural pain catheters
195	Wang	2005		China	Chinese Journal of Clinical Rehabilitation	Limited selective posterior rhizotomy combined with adductor tenotomy for the improvement of motor ability of children with spastic lower limbs in cerebral palsy	Prospective	N		IV		11 - triplegia, 19 paaplegia	30	30		4 to 13 years, mean: 5.3 years				13 F : 17 M	6 months to 3 years, mean 11 months	Short-term	Muscle tone, strenght, reflexes, ankle clonus, X-ray spine and pelvis; standing, walking an dcrouch to standing movements were acored 1-5 as proposed by Liu; subjective report on UL tone, aphasia, saliva
196	Wang	2006		China	Chinese Journal of Clinical Rehabilitation	Value of comprehensive rehabilitation intervention on functional recovery of children with spastic cerebral palsy following selective posterior rhizotomy	Non randomised comparison	Y	no rehab after sdr (30)/ and rehab + bobath, body and heas accupunture, ? For 30 days	III		3 - single leg palsy, 51 - double leg palsy, 6 cases of LL paralysis	60	60		3 to 14 years, avg: 6.8 years				24 F : 36 M	one year	Short-term	Muscle force, muscle tension- MAS, joint ROM, pathologic reflexes, ADL with Barthel Index
197	Wang et al	2023	Shanghai	China	Translation Pediatrics	Short-term change of tibial torsion in children with spastic cerebral palsy after selective dorsal rhizotomy	Retrospective	N		IV	I-V	18- hemi, 10-6 -di, 24 quad	148	148	121	6.0±2.2 years, range: 3 to 16 years				35F : 113 M	Short-term 2 weeks	Short-term	Tone, Joint ROM, transmalleolar angle-TMA, GMFM
198	Wang et al	1998	Shanghai	China	Chinese journal of surgery	Long-term outcome of selective posterior rhizotomy for spastic cerebral palsy	Retrospective	N		IV		9- able to walk -mild; 12 -walk with support, 5 unable to walk	26	26		3 to 12 years, avg: 5.4 years				11 F : 15 M	4 years	Short to medium-term	MAS. Tendon reflexes, complications- nil , one scoliosis, function - subjective
199	Wei et al	2023	Shanghai Children's Hospital	China	Chinese Journal of Contemporary Neurology and Neurosurgery	Efficacy and influencing factors of selective dorsal rhizotomy for the treatment of spastic cerebral palsy in children	Prospective	N		IV	I-V	Spastic CP	131	131	100	3.5 to 12 years, average: (6.04 ± 1.86) years				35 F : 96 M	1 to 2.8 years (1.5 years mean)	Short-term	MAS, GMFCS, GMFM-66
200	Westbom et al	2010	Lund	Sweden	Bmc Neurology	Growth in Children with Cerebral Palsy during five years after Selective Dorsal Rhizotomy: a practice-based study	Prospective	N		IV	I-V	Spastic diplegia	56	56	32		3 years (range: 2.4 to 7.4 years)			19 F : 37 M	5 years	Medium-term	Height; weight, BMI z scores
201	Wong e al	2000	Taiwan	Taiwan	American Journal of Physical Medicine & Rehabilitation	Motor control assessment for rhizotomy in cerebral palsy	Prospective	Y	TD children	IV	Not reported- mixed ability	spastic CP- 33 di, 7 quad	40	40	33	age: 3.1 to 16 years (mean age: 6.6 years)				16 F : 24 M	pre and 12 months	Short-term	Motor control (tested by using poly- electromyography (PEMG)) and clinical ambulatory capability; gait analysis -patterns
202	Wong et al	2005	Taiwan	Taiwan	Journal of neurosurgery	Comparison between botulinum toxin type A injection and selective posterior rhizotomy in improving gait performance in children with cerebral palsy	Prospective	Y	BTX, Rehab, TDC	III	Not reported	Spastic diplegia	62	20	20	5.4 +/- 2.4age range 3–7 years				8 F : 12 M	3, 6, 12, and 20 months post treatment	Short-term	computer-assisted gait analysis system
203	Wright et al;	1998	Toronto	Canada	DMCN	Evaluation of SDR for the reduction of spasticity in CP- a RCT	RCT	Y	PT only	II	Not reported	Spastic diplegia	24	24		41 to 91 months, mean: 58.0 months , SD: 12.7 months				10 F : 14M	baseline, 6 and 12m outcome	Short-term	GMFM-88, Spasticity-MAS , PROM, biomechanical assessment- stretch reflex, isometric contraction- muscle force, 3DGA-with EMG; one-minute timed walk; post-sx complications
204	Xu	2019		China	China journal of orthopaedics and traumatology	Clinical observation of selective posterior rhizotomy for improving spasticity and gross movement in patients with cerebral palsy	Retrospective	Y	SDR and rehab and rehab alone	IV		not reported	47	23			(7.30± 3.25) years			8 F : 15M	6 months	Short-term	MAS and GMFM-88
205	Xu et al	1993	Beijing	China	Chinese Medical Journal	Hyperselective posterior rhizotomy in treatment of spasticity of paralytic limbs	Retrospective	N		IV	Not reported	100 cerebral palsy	108	96		3 to 46 years				32F:76M	6-30 months	Short to medium-term	Ashworth scale, sensory issue; 2D-GA, changes in gross motor function status
206	Xu et al	2003	Zejiang	China	Clinical Journal od Rehab theory practice	Effects of SPR on Children with CP	Retrospective	N		IV			517	517	499	7.5 years ( 3 to 12 years)				119 F : 398 M	up to 2 years	Short-term	Spasms, Walking ability- subjective, short-term transient complications ( trannsient- sensory issues, transient - urinary incontinence, GI issues, Headache and Nausea-)
207	Yang et al	1996	Taiwan	Taiwan	American Journal of Physical Medicine & Rehabilitation	Quantitative measurement of improvement in sitting balance in children with spastic cerebral palsy after selective posterior rhizotomy	Prospective	N		IV	Not reported	16 sp di,1 sp quad	17	17	11 -ambulatory	5.06 years (range: 3 to 8 years)				7 F : 10 M	pre and 3 months post	Short-term	sitting stability under static and dynamic, visual and nonvisual testing conditions was assessed; Spasticity-MAS
208	Yi et al	2001		China	Zhonghua yi xue za zhi	Lumbar structural observation of children with cerebral palsy after selective posterior rhizotomy	Retrospective	N		IV	Ambulatory and non ambulatory		179	179	84 - able to walk independedntly		3 to 14 years, avg: 7.65 years			62 F: 117 M	baseline, 6 and 1 year	Short-term	X-ray spine - cobb's angle- spinal deformities; muscle ton e- Ashworth;
209	Zaino et al	2020	Minnesota	USA	Developmental Medicine and Child Neurology	Energy consumption does not change after selective dorsal rhizotomy in children with spastic cerebral palsy	Retrospective	Y	Bilateral CP SDR v bilateral CP no SDR	IV	Not reported	Bilateral spastic CP	202	101			5 years 8months (4 years 2 months to 9 years 4 months)			42F : 59M	baseline and FU at 1y 7mo [6mo] mean (sd)	Short-term	Spasticity- Ashworth Scale, energy consumption- during 6MWT, Strength-MMT, walking speed during 6MWT,
210	Zhan et al	2020	Shanghai	China	Child's Nervous System	Whether the newly modified rhizotomy protocol is applicable to guide single-level approach SDR to treat spastic quadriplegia and diplegia in pediatric patients with cerebral palsy?	Retrospective	N		IV	i-V; I=5, II= 22, III= 35	Spastic quadriplegia & spatic diplegia	86	86	62	mean: 6.2 years, SD: ± 2.0 years, range: 3.5 to 12.0 years				24 F : 62 M	19.9 ± 6.0 months	Short-term	Muscle tone (MAS) and strength of those spastic muscles (muscle strength grading scale), range of motion (ROM) of those joints involved, the level of Gross Motor Function Classification System (GMFCS), and Gross Motor Function Measure 66 items (GMFM-66) score
211	Zhang	2005		China	Chinese Journal of Clinical Rehabilitation	Amelioration of the ability of independent ambulation of children with spastic cerebral palsy by limited selective posterior rhizotomy plus limited selective soft tissue release: A nine-year follow-up in 438 cases	Retrospective	N		IV	Not clear	not clear	438	438		Mean:7.1years, SD: +/- 0.4 years, range: 3 to 19 years				150 F : 288 M	upto 9 years	Long-term	Ashworth scale; Orthopaedic surgery; evaluation of standing posture-LIU Xiaolin Subjective scales for standing position; walking function; squatting an dstanding;
212	Zheng	2002		China	Chinese Journal of Clinical Rehabilitation	Microscopically selective posterior rhizotomy for the treatment of cerebral palsy in children	Retrospective	N		IV		single limb spasm, 18 - double lower limb spasticity, 12 with UL affected	32	32		avg: 7.2 years, range: 4 to 12 years				13 F : 19M	6-months to 4 years in 19 cases	Short to medium-term	Muscle tone, complications- subjectively reported.
213	Zhou	2003		China	Chinese Journal of Clinical Rehabilitation	Effects of selective posterior rhizotomy on spastic cerebral palsy	Retrospective	N		IV		28 were Upper limb palsy, 4 lower limb palsy, 5 hemi, 7 tri, 11- quad,	55	55	?	n =46 were from 3 to 13 years old and n=9 were from 14 to 25 years old; average age: 9 years				23F : 32 M	6 to 39 months, avg 28 months;	Short to medium-term	Muscle tone, reflexe, strenght, limb function (subjective) ; X-ray spine
214	Zhou	2005		China	Chinese Journal of Clinical Rehabilitation	Retrospective study on selective posterior rhizotomy for treatment of spastic cerebral palsy in 85 cases	Retrospective	N		IV		46 di, 13 hemi, 12 tri, 10 tetra, 4 UE	85	85	46	mean age: 8.8 years				37 F : 48 M	2 year FU	Short-term	Muscle strenght, Muscle tension, limb function ( walking ability) and gait; X-ray hip and spine ( scales not described) ; complications
